# Supplementary material for: Flow velocity-driven differentiation of human mesenchymal stromal cells in silk fibroin scaffolds: A combined experimental and computational approach
Source: PLoS One. 2017 Jul 7;12(7):e0180781. doi: 10.1371/journal.pone.0180781 (PMC5501602; doi:10.1371/journal.pone.0180781)
Supplement: S1 File — The zip file contains results of biochemical assays (metabolic activity per cell, DNA amount, osteogenic differentiation), μCT monitoring, ROC analysis, scaffold permeability determination, SS and velocity simulations. (ZIP) [file pone.0180781.s001.zip]

Archive with 7 entries (7 files):
- Scaffold Permeability.csv
- Velocity Magnitude Scaffold Volume.csv
- Micro-Computed Tomography.csv
- Biochemical Assays.csv
- Shear Stress Scaffold Slice Plane.csv
- Velocity Magnitude Bioreactor Volume.csv
- Receiver Operating Characteristics.csv
