# Supplementary material for: Flow velocity-driven differentiation of human mesenchymal stromal cells in silk fibroin scaffolds: A combined experimental and computational approach
Source: PLoS One. 2017 Jul 7;12(7):e0180781. doi: 10.1371/journal.pone.0180781 (PMC5501602; doi:10.1371/journal.pone.0180781)
Supplement: S1 File — The zip file contains results of biochemical assays (metabolic activity per cell, DNA amount, osteogenic differentiation), μCT monitoring, ROC analysis, scaffold permeability determination, SS and velocity simulations. (ZIP) [file pone.0180781.s001.zip › Scaffold Permeability.csv]

Scaffold	Permeability [m^2]
1	1.69E-11
2	1.89E-11
3	1.96E-11
4	1.50E-11
5	1.76E-11
