# Supplementary material for: Flow velocity-driven differentiation of human mesenchymal stromal cells in silk fibroin scaffolds: A combined experimental and computational approach
Source: PLoS One. 2017 Jul 7;12(7):e0180781. doi: 10.1371/journal.pone.0180781 (PMC5501602; doi:10.1371/journal.pone.0180781)
Supplement: S1 File — The zip file contains results of biochemical assays (metabolic activity per cell, DNA amount, osteogenic differentiation), μCT monitoring, ROC analysis, scaffold permeability determination, SS and velocity simulations. (ZIP) [file pone.0180781.s001.zip › Velocity Magnitude Scaffold Volume.csv]

x	y	z	v [m/s] @ Vin=0.001	v [m/s] @ Vin=0.061
2.17E-19	-1.185677089	-3.338752687	5.93E-05	0.003618326
0	-1.185344141	-3.33951674	5.93E-05	0.003618421
2.17E-19	-1.186323445	-3.339038268	5.93E-05	0.00361843
0	-1.18365478	-3.339934411	5.93E-05	0.003618411
0	-1.60E-04	-3.644435733	5.94E-05	0.003623127
2.12E-22	-1.59E-04	-3.644436235	5.94E-05	0.003623127
0	-1.61E-04	-3.644436379	5.94E-05	0.003623127
0	0.294950018	-3.478999105	5.90E-05	0.003601141
0	0.539081201	-3.58814873	5.95E-05	0.00362692
0	0.158485335	-3.395353221	5.86E-05	0.003576323
0	2.07E-04	3.667710393	5.94E-05	0.003621062
0	2.05E-04	3.667711219	5.94E-05	0.003621062
-2.12E-22	2.07E-04	3.667711479	5.94E-05	0.003621062
0	2.09E-04	3.667711219	5.94E-05	0.003621062
0	-1.259141514	3.373145243	5.93E-05	0.003618662
8.67E-19	-1.260804593	3.374709789	5.93E-05	0.003618891
0	-1.255387794	3.376391224	5.93E-05	0.003618904
4.34E-19	-1.263718107	3.373243659	5.93E-05	0.003618926
0	-0.362922723	3.34187668	5.87E-05	0.003580185
0	-0.352710277	3.335529485	5.87E-05	0.003579224
-1.73E-18	-0.36647998	3.33262435	5.87E-05	0.003579218
2.17E-19	-1.176988592	-3.337835574	5.93E-05	0.003618025
-1.39E-17	-0.415314678	-3.275434008	5.89E-05	0.00359091
-2.78E-17	-0.524277615	-3.547169367	5.93E-05	0.003619984
0	-1.63E-04	-3.644436042	5.94E-05	0.003623127
0	-1.67E-04	-3.644430066	5.94E-05	0.003623127
2.78E-17	-0.265907388	-3.246445396	5.87E-05	0.003580902
-1.39E-17	-0.404897169	-3.212037069	5.87E-05	0.003581937
-1.39E-17	0.257242254	3.357997467	5.87E-05	0.003579381
0	0.405415213	3.419159066	5.88E-05	0.003588746
1.39E-17	0.452178163	3.361732884	5.87E-05	0.0035795
0	0.368549491	3.346797403	5.87E-05	0.003580103
2.78E-17	0.542640391	3.620229161	5.94E-05	0.003620723
0	-1.958380097	-2.937534481	5.91E-05	0.003606175
3.47E-18	-1.943371327	-2.93654975	5.91E-05	0.003604796
-3.47E-18	-1.957991252	-2.919968542	5.91E-05	0.003604848
3.47E-18	-1.971639605	-2.925891897	5.91E-05	0.003606089
0	-2.484898166	-2.374491288	5.93E-05	0.003616532
3.47E-18	-2.452114118	-2.374818053	5.93E-05	0.003614232
2.78E-17	-1.21670831	-2.929799384	5.87E-05	0.003578418
0	-1.427988359	-2.731819626	5.87E-05	0.003580367
5.55E-17	-1.07427416	-2.809079009	5.87E-05	0.003582669
2.78E-17	-0.593458012	-3.11593326	5.87E-05	0.003581886
0	-1.762520232	-2.526049464	5.87E-05	0.003581051
0	-3.289541267	-1.274319701	5.92E-05	0.003613187
0	-3.293957371	-1.281245808	5.92E-05	0.003613899
0	-3.298180454	-1.272297041	5.93E-05	0.003613974
0	-2.924657194	-1.653679719	5.90E-05	0.003599097
0	-2.954560168	-1.871235614	5.92E-05	0.003611952
8.67E-19	-3.326596755	-1.162144886	5.92E-05	0.003612166
0	-2.478778479	-2.346048167	5.93E-05	0.003614718
0	-2.509382737	-2.344969505	5.93E-05	0.003616331
2.78E-17	-2.882552892	-1.284672859	5.86E-05	0.003574571
-2.78E-17	-0.547212223	3.594150248	5.93E-05	0.003618115
0	1.219255675	3.446697014	5.92E-05	0.00361049
3.47E-18	1.193190485	3.46386832	5.92E-05	0.003613005
0	1.239786991	3.454639536	5.92E-05	0.003612345
0	1.269116649	3.440296101	5.92E-05	0.003612572
1.73E-18	1.348805314	3.211934062	5.89E-05	0.003594244
6.94E-18	1.209204677	-3.329690332	5.91E-05	0.00360627
6.94E-18	1.240869615	-3.328614416	5.92E-05	0.003608379
0	1.199267367	-3.347202957	5.92E-05	0.003608334
1.39E-17	0.510746873	-3.194663207	5.87E-05	0.003581518
-6.94E-18	0.587246659	-3.213968449	5.88E-05	0.003587936
0	1.138412212	-3.368326589	5.92E-05	0.003610368
3.47E-18	0.952993084	-3.264225926	5.90E-05	0.003597312
1.39E-17	0.712858131	3.10450979	5.88E-05	0.003584497
-3.47E-18	1.324613813	3.016439207	5.87E-05	0.003580276
1.39E-17	0.631628408	3.064072148	5.88E-05	0.00358567
2.78E-17	0.780229941	2.992936978	5.88E-05	0.003585691
0	0.659364991	2.966561295	5.88E-05	0.003585878
2.08E-17	0.200621012	3.107753231	5.87E-05	0.003582387
0	0.32789358	2.914192394	5.88E-05	0.003585871
2.78E-17	-0.001703571	2.900158636	5.88E-05	0.003585436
0	-0.331808406	3.30006674	5.87E-05	0.00357967
0	1.231129019	-3.23509071	5.91E-05	0.003603032
-2.08E-17	1.750191623	-2.878752236	5.91E-05	0.003607881
0	1.955003034	-2.945561883	5.94E-05	0.003620672
-1.39E-17	3.181052772	1.374494662	5.89E-05	0.00359326
0	3.288958064	1.48689867	5.91E-05	0.00360283
1.39E-17	3.363500666	1.288523017	5.90E-05	0.003601016
1.39E-17	3.307290958	0.66915183	5.89E-05	0.003594239
0	3.470284946	0.702697063	5.91E-05	0.003602784
-1.39E-17	3.477634486	0.511686844	5.90E-05	0.003601776
1.39E-17	3.199594563	1.14586745	5.89E-05	0.003591737
-4.16E-17	0.588761199	-3.165618978	5.87E-05	0.003581859
4.16E-17	-0.320625225	-3.152956589	5.87E-05	0.003582903
6.94E-18	0.555982851	-3.131057865	5.87E-05	0.003582829
9.11E-18	0.007974821	-2.597159521	5.88E-05	0.003584904
0	3.240440174	-0.672630694	5.90E-05	0.003597248
1.39E-17	3.455203996	-0.430990831	5.94E-05	0.003624372
-1.39E-17	3.437193878	-0.641240671	5.95E-05	0.00362696
-2.78E-17	3.144584735	-1.154587914	5.90E-05	0.003600585
-2.78E-17	3.31268853	-1.060205386	5.92E-05	0.003611522
2.78E-17	3.132653188	-1.439184801	5.92E-05	0.003613587
-1.39E-17	3.142938653	-0.874146426	5.88E-05	0.003584092
0	0.662466653	-3.004462678	5.87E-05	0.003583336
3.04E-18	0.024182444	-2.595199527	5.88E-05	0.003584913
2.78E-17	0.697130094	-2.540053863	5.88E-05	0.003585625
0	0.845784421	-2.558045415	5.88E-05	0.003585745
0	1.087788885	-2.682927861	5.88E-05	0.003584448
-2.78E-17	1.411648492	-2.779140066	5.87E-05	0.00358091
-2.78E-17	2.035724908	-2.427693858	5.86E-05	0.003576216
0	2.039171308	-2.673912251	5.90E-05	0.003601425
1.39E-17	2.049987314	-2.871376652	5.94E-05	0.00362043
2.78E-17	2.259322965	-2.397331977	5.88E-05	0.003589467
0	2.466386863	-2.466684774	5.92E-05	0.003608806
0	2.65579993	-2.199497842	5.92E-05	0.003612199
0	2.019297896	2.950529359	5.91E-05	0.003602053
0	2.010840962	2.99399448	5.91E-05	0.003604616
6.94E-18	2.06654806	2.947549096	5.91E-05	0.003604973
-3.47E-18	1.599851952	3.005458994	5.88E-05	0.003586184
-6.94E-18	2.632244926	2.439794855	5.91E-05	0.003603373
-6.94E-18	2.6269209	2.486420815	5.91E-05	0.003606167
-6.94E-18	2.689699977	2.413186964	5.91E-05	0.003607274
0	2.785337987	1.969809992	5.86E-05	0.003572634
-2.78E-17	2.836105359	1.722985932	5.86E-05	0.003575621
-2.78E-17	2.94640779	1.929219039	5.88E-05	0.003587075
0	3.07926181	1.9808272	5.96E-05	0.003637832
-3.47E-18	2.009403344	2.551039887	5.89E-05	0.003591546
-6.94E-18	2.12149595	2.231637996	5.87E-05	0.003581673
3.47E-18	2.252681469	2.356330242	5.89E-05	0.003592229
2.78E-17	2.77045115	1.362270045	5.87E-05	0.003582073
-8.33E-17	2.86669669	0.9171318	5.87E-05	0.00358073
-3.47E-17	2.047285203	2.216351637	5.87E-05	0.003583287
8.33E-17	2.97186273	0.652616994	5.87E-05	0.003579771
-1.73E-18	-0.377369663	3.291445146	5.87E-05	0.003579917
4.16E-17	-0.500217383	2.886248138	5.88E-05	0.003586823
-8.67E-19	-1.263879649	3.367656296	5.93E-05	0.003618467
-4.34E-19	-1.359809844	3.313804372	5.93E-05	0.003617929
-2.78E-17	-0.980224334	3.1541698	5.87E-05	0.003578032
-1.39E-17	-0.699571391	2.89925714	5.88E-05	0.003584947
-8.33E-17	-1.261278326	2.954512504	5.87E-05	0.003578554
-1.73E-17	-1.896123657	2.960782558	5.92E-05	0.003609917
3.82E-17	-1.940666484	2.957332772	5.92E-05	0.003612004
-3.47E-18	-3.217963836	1.227991024	5.93E-05	0.003619813
0	-3.33421678	0.943010106	5.92E-05	0.00361323
0	-3.234764524	1.233019758	5.94E-05	0.003621655
3.47E-18	-3.223758695	1.256825011	5.94E-05	0.003621397
2.60E-17	-2.156738477	2.346939349	5.87E-05	0.003578811
2.78E-17	-1.957181772	2.945997516	5.92E-05	0.003611912
7.29E-17	-2.497359808	2.435123109	5.96E-05	0.003632458
3.47E-18	-2.544831833	2.371493401	5.95E-05	0.003629375
0	-2.213319117	2.30229242	5.87E-05	0.003579475
0	-2.916835664	1.853461802	5.90E-05	0.003600223
0	-2.905772269	1.584257992	5.89E-05	0.003590869
0	-2.738876207	1.843903735	5.89E-05	0.003591984
5.55E-17	-0.743716014	-2.627832576	5.88E-05	0.003585806
1.39E-17	-0.42907832	-3.099892787	5.87E-05	0.003582751
3.25E-17	0.003230748	-2.595593616	5.88E-05	0.003584896
0	-0.471328411	-2.151151334	5.88E-05	0.003584695
6.94E-18	1.438113602	3.023650024	5.87E-05	0.003580275
-5.55E-17	-2.518938641	-1.951149283	5.89E-05	0.003593838
-2.78E-17	-2.027602559	-2.254260933	5.87E-05	0.003578597
0	-2.227493376	-1.965043585	5.87E-05	0.003578691
-2.78E-17	-2.576570829	-1.586832794	5.87E-05	0.003577818
0	-0.844969512	-2.034737793	5.88E-05	0.003584783
0	-1.280186196	-2.170053224	5.88E-05	0.00358539
0	-1.519227554	-2.139617448	5.88E-05	0.003583685
0	-1.5929845	-1.973978082	5.88E-05	0.003584089
0	-1.258272063	-2.035576242	5.88E-05	0.003584895
0	-1.419022707	-2.008027567	5.88E-05	0.003585307
2.78E-17	-1.35797896	-1.866655751	5.88E-05	0.003585007
0	-1.545588751	-1.797796718	5.88E-05	0.003585319
6.94E-18	-3.412257987	-0.441025608	5.90E-05	0.003598007
-4.16E-17	-3.508728719	-0.466401298	5.90E-05	0.003600979
-6.25E-17	-3.514479005	-0.416341403	5.91E-05	0.003601979
0	-2.869572022	-0.742090786	5.87E-05	0.003578664
2.78E-17	-2.884133686	-0.150299504	5.87E-05	0.003580114
-1.73E-17	-3.437939571	0.32785745	5.90E-05	0.003596686
2.08E-17	-3.514704015	0.408029239	5.90E-05	0.003599481
0	-2.83453857	-0.44785535	5.87E-05	0.00358007
2.08E-17	-3.495842113	0.405741417	5.90E-05	0.003598174
2.43E-17	-3.50747025	0.443025224	5.90E-05	0.003598812
-1.11E-16	-2.981419885	0.186384523	5.87E-05	0.003580816
-2.78E-17	-2.436331496	-1.064316804	5.88E-05	0.003584485
-1.39E-17	-2.51638873	-1.208124755	5.87E-05	0.003582816
2.78E-17	-2.334751083	-1.33784803	5.88E-05	0.003584002
2.78E-17	-2.291690286	-1.1782108	5.88E-05	0.003585118
-3.47E-18	-2.239309372	0.463595724	5.88E-05	0.003584509
6.94E-18	-2.179448755	0.456911281	5.88E-05	0.003584722
3.47E-18	-2.216258679	0.427200715	5.88E-05	0.003584602
6.94E-18	-2.165315897	0.50315955	5.88E-05	0.00358473
3.47E-18	-2.238590999	0.501253613	5.88E-05	0.003584421
0	-2.195565163	0.549317626	5.88E-05	0.003584611
0	-1.947185142	-0.449110049	5.88E-05	0.003584859
0	-2.117554839	-0.56080085	5.88E-05	0.003584317
0	-1.968802627	-0.679993172	5.88E-05	0.003584971
2.78E-17	-1.746220205	-0.577552933	5.88E-05	0.003584733
0	-1.78051827	-0.776427879	5.88E-05	0.003584688
0	-1.955820786	0.952136575	5.88E-05	0.003584592
1.39E-17	-1.09404244	0.466176427	5.88E-05	0.003584963
0	-1.297637801	0.398291977	5.88E-05	0.003585113
0	-1.237141298	0.576496567	5.88E-05	0.003585147
0	-1.1637613	0.240499667	5.88E-05	0.003584991
-6.94E-18	-1.486878714	1.369046805	5.88E-05	0.003584599
2.78E-17	-0.569128754	2.799407394	5.88E-05	0.003586944
2.78E-17	-0.070821003	2.794903373	5.88E-05	0.003585542
1.39E-17	-0.541941022	2.267820602	5.88E-05	0.003584464
-3.12E-17	1.424123319	3.020773914	5.87E-05	0.003579282
3.47E-18	1.440224398	3.006799919	5.87E-05	0.003579279
-4.16E-17	1.980234338	2.300329292	5.87E-05	0.003583412
2.08E-17	1.414616717	2.993835258	5.87E-05	0.003579659
2.78E-17	1.157195708	2.731001173	5.88E-05	0.003584858
1.39E-17	1.916154297	2.310566756	5.88E-05	0.003583833
5.55E-17	1.273479356	-2.831714909	5.87E-05	0.003582481
-4.16E-17	0.627532585	-3.143262242	5.87E-05	0.003582291
-2.56E-17	0.010082538	-2.594661184	5.88E-05	0.003584892
0	0.05456422	2.762809032	5.88E-05	0.003585467
5.55E-17	-0.47269428	2.23755291	5.88E-05	0.003584396
-2.78E-17	0.575334286	2.131481998	5.88E-05	0.003584743
0	0.657035639	2.501754233	5.88E-05	0.003585392
-1.39E-17	0.752489439	2.204007799	5.88E-05	0.003584952
0	-0.480744969	1.314111685	5.88E-05	0.003584946
0	-0.436600086	1.327796789	5.88E-05	0.003584895
-6.94E-18	-0.905190461	1.468410607	5.88E-05	0.003584722
3.47E-18	-0.442419483	1.283485297	5.88E-05	0.003584896
0	-0.471906886	1.585769985	5.88E-05	0.003584742
0	-0.215808801	1.475303123	5.88E-05	0.003584872
0	3.245451262	-0.113196337	5.88E-05	0.00358912
-5.55E-17	3.479752581	0.025854296	5.92E-05	0.003612675
0	2.992307733	0.285968078	5.87E-05	0.003578388
2.78E-17	2.961241389	-0.274941324	5.87E-05	0.003577945
4.16E-17	3.077023212	-0.61466911	5.86E-05	0.003572783
0	2.687762383	-0.682991933	5.88E-05	0.003585541
-6.94E-18	2.808132294	-0.721629288	5.87E-05	0.003581369
0	2.690026658	-0.748021872	5.88E-05	0.003585134
-6.94E-18	0.697308149	-2.068509527	5.88E-05	0.003585176
1.39E-17	0.616911322	-1.882220324	5.88E-05	0.003584806
-1.73E-18	1.591727688	-2.030115873	5.88E-05	0.003585354
1.73E-18	1.596349103	-1.989824945	5.88E-05	0.003585498
0	1.604628881	-1.976332619	5.88E-05	0.003585503
1.73E-18	1.493340452	-1.963565851	5.88E-05	0.003585425
1.73E-18	1.608158068	-1.9886548	5.88E-05	0.003585472
0	1.618645442	-1.978894257	5.88E-05	0.003585479
-1.73E-18	1.651544499	-2.014441729	5.88E-05	0.003584743
0	1.646249044	-1.893736336	5.88E-05	0.003585494
0	2.452422278	-0.833299331	5.88E-05	0.003585526
3.47E-18	1.515959016	-0.754573304	5.88E-05	0.003585174
6.94E-18	1.31441322	-0.668227912	5.88E-05	0.003585098
0	1.312588601	-0.610692119	5.88E-05	0.003585072
0	1.229169445	-0.638908304	5.88E-05	0.003585068
0	1.268295302	-0.582677335	5.88E-05	0.003585077
-3.47E-18	1.079693116	-1.032273756	5.88E-05	0.003584994
1.39E-17	-0.149107871	0.140465807	5.88E-05	0.003585173
0	-0.258221555	-0.036378927	5.88E-05	0.003585187
0	-0.006191265	-0.106759598	5.88E-05	0.003585192
0	-0.027892082	0.074780424	5.88E-05	0.003585226
0	-0.357671135	1.285722814	5.88E-05	0.003584892
1.39E-17	0.07035322	0.256978031	5.88E-05	0.003585135
0	1.255336841	-0.47173369	5.88E-05	0.003585043
0	1.349348722	-0.536452562	5.88E-05	0.003585092
2.78E-17	2.789246304	0.670770521	5.87E-05	0.003582649
0	1.867610319	1.44933295	5.88E-05	0.003584485
-1.39E-17	1.149126336	1.788434881	5.88E-05	0.003584459
6.94E-18	1.984792899	2.113650334	5.87E-05	0.003583717
-1.39E-17	2.318743609	1.092167784	5.87E-05	0.003583247
2.78E-17	2.21330357	1.355793494	5.88E-05	0.003584231
2.78E-17	1.884079128	1.083236441	5.88E-05	0.003584357
0	1.538116982	1.193518019	5.88E-05	0.003584243
0	2.479689556	0.283968717	5.87E-05	0.003583234
2.78E-17	2.324889204	-0.088612033	5.88E-05	0.00358421
2.78E-17	2.083621363	0.114969513	5.88E-05	0.003584324
-1.39E-17	2.070860684	-0.694255324	5.88E-05	0.003584896
0	-0.517865284	-1.166285737	5.88E-05	0.003584891
-1.39E-17	-0.499425657	-1.663587447	5.88E-05	0.00358471
0	-0.735927393	-1.187006529	5.88E-05	0.003584877
1.39E-17	0.23485036	-1.601466986	5.88E-05	0.003584864
0	-0.714731762	-0.96596498	5.88E-05	0.003584923
0	-0.32656857	-1.024918522	5.88E-05	0.003584943
1.60E-17	0.006784411	-2.593813319	5.88E-05	0.003584893
4.16E-17	-0.386329195	-2.070399164	5.88E-05	0.003584597
4.16E-17	0.54764908	-1.861566909	5.88E-05	0.003584836
-4.16E-17	-0.517502004	-2.002465271	5.88E-05	0.003584545
-2.78E-17	2.240449171	-2.20052692	5.86E-05	0.00357699
5.55E-17	2.548048558	-1.660946962	5.87E-05	0.003580619
2.78E-17	2.886821876	-1.708809133	5.91E-05	0.003604703
-4.16E-17	3.014335089	-0.904281808	5.86E-05	0.003573462
-5.55E-17	2.904813503	-1.903388574	5.93E-05	0.003616008
0	2.763606273	-1.41092192	5.87E-05	0.003578826
1.39E-17	2.136291485	-1.162412238	5.88E-05	0.003584114
5.55E-17	2.995109656	-1.747547528	5.93E-05	0.003619029
1.39E-17	0.624960114	-1.790795067	5.88E-05	0.003584857
-1.11E-16	0.460718262	-1.06248998	5.88E-05	0.003585006
-4.16E-17	0.692462144	-1.868059502	5.88E-05	0.003584832
8.33E-17	2.110656354	-2.335283727	5.86E-05	0.003577083
-2.78E-17	2.01741519	2.274660374	5.87E-05	0.003583213
6.25E-17	2.005284433	2.240457852	5.87E-05	0.003583647
2.78E-17	1.957778082	2.25708861	5.88E-05	0.003583721
-1.39E-17	0.731135162	2.045760496	5.88E-05	0.003584775
-1.11E-16	0.894641714	1.224032006	5.88E-05	0.00358481
-2.78E-17	-1.358284329	2.59534071	5.87E-05	0.003582326
-1.39E-17	-0.76064504	2.716329607	5.88E-05	0.003586751
-5.55E-17	-1.177910786	2.469508197	5.88E-05	0.003585512
-2.78E-17	-0.696344005	2.25479306	5.88E-05	0.003584557
2.78E-17	-1.276402731	2.327612874	5.88E-05	0.003585749
-6.94E-18	-1.545400282	1.788059867	5.88E-05	0.003584574
6.94E-18	-2.114438406	2.340717705	5.87E-05	0.003578535
-3.12E-17	-2.498621322	2.420210153	5.95E-05	0.003631637
-4.16E-17	-2.510956285	2.421398899	5.96E-05	0.003632813
1.04E-17	-2.157368324	2.335406165	5.87E-05	0.003578128
1.39E-17	-1.942441194	2.944452165	5.92E-05	0.003611025
-8.33E-17	-1.516450494	2.780009275	5.87E-05	0.003578715
-2.78E-17	-2.146368615	2.345843415	5.87E-05	0.003578187
1.39E-17	-3.462352942	0.473986443	5.90E-05	0.003597697
-2.78E-17	-2.816135755	1.035713049	5.87E-05	0.003579664
5.55E-17	-2.504751967	1.469828309	5.87E-05	0.00358088
-1.91E-17	-2.173993239	2.302572624	5.87E-05	0.003578214
-5.55E-17	-2.820983581	0.744396617	5.87E-05	0.003580355
5.55E-17	-2.097988079	1.709758617	5.88E-05	0.003583779
-4.16E-17	-1.613416095	1.685737723	5.88E-05	0.003584435
2.26E-17	-2.150503671	2.321816384	5.87E-05	0.003578339
-1.11E-16	-2.731631419	0.396631252	5.87E-05	0.003582743
2.78E-17	-0.575024278	2.192159461	5.88E-05	0.003584377
-3.47E-17	-1.544864941	1.704829093	5.88E-05	0.003584459
6.94E-18	-1.590100922	1.639891981	5.88E-05	0.003584428
-2.08E-17	-1.533944211	1.63920594	5.88E-05	0.003584504
-2.78E-17	0.566048566	1.942869513	5.88E-05	0.003584872
0	0.485173617	0.998743445	5.88E-05	0.003585046
0	0.277123011	-0.676959532	5.88E-05	0.003585212
6.94E-17	2.06150951	-1.025387088	5.88E-05	0.003585209
-4.16E-17	1.968705406	-1.096569822	5.88E-05	0.003585231
-1.39E-17	0.73418297	-1.773079077	5.88E-05	0.003584745
0	0.915374874	0.55920915	5.88E-05	0.003584845
5.55E-17	1.568667923	0.227557021	5.88E-05	0.00358518
0	1.599394133	0.565781779	5.88E-05	0.003584984
5.55E-17	0.948219745	0.851119058	5.88E-05	0.003584678
2.17E-19	-1.306879929	-3.64734319	7.30E-05	0.004453357
0	-1.308736631	-3.646892579	7.30E-05	0.004453346
0	-1.308782472	-3.64702747	7.29E-05	0.004447582
0	-1.306938095	-3.647682962	7.28E-05	0.004440237
-2.17E-19	-1.355476256	-3.763322871	1.23E-68	0
0	-1.353556364	-3.76378592	2.80E-68	0
2.78E-17	-0.57417079	-3.843529769	7.29E-05	0.004447817
0	-0.584036751	-3.901165912	3.64E-05	0.002222217
0	-0.593069714	-3.955787476	9.50E-66	0
0	-1.309828468	-3.646420083	7.30E-05	0.004453364
0	-1.309925608	-3.646576413	7.29E-05	0.004446833
0	-1.356610587	-3.762852633	1.39E-68	0
0	-2.162181319	-3.210518134	7.30E-05	0.004451521
0	-2.163567308	-3.212748603	7.15E-05	0.004358351
3.47E-18	-2.239378808	-3.313921017	9.50E-66	0
0	-2.177798733	-3.198791413	7.30E-05	0.004451785
0	-2.18013009	-3.201057811	7.14E-05	0.004355398
0	-2.255889153	-3.302162434	9.50E-66	0
5.29E-23	-4.42E-05	-3.902317704	7.31E-05	0.004455686
1.06E-22	-4.48E-05	-3.902317644	7.31E-05	0.004455686
0	-4.42E-05	-3.902317761	7.31E-05	0.004455684
5.29E-23	-4.49E-05	-3.902317767	7.31E-05	0.004455681
9.99E-15	4.90E-16	-4	9.50E-66	0
0	-4.36E-05	-3.902317656	7.31E-05	0.004455686
0	-4.36E-05	-3.902317768	7.31E-05	0.004455681
0	0.583504534	-3.853993114	7.29E-05	0.004445469
0	0.592371503	-3.906292471	3.50E-05	0.002135213
2.78E-17	0.600331553	-3.954691744	9.50E-66	0
-6.94E-18	1.317394693	-3.646951241	7.29E-05	0.004449389
0	1.249763908	-3.66516665	7.30E-05	0.004449966
0	1.319191011	-3.652295941	6.93E-05	0.004229186
-6.94E-18	1.251594686	-3.675964303	6.51E-05	0.003972992
0	1.291942735	-3.777606139	1.02E-66	0
0	1.362139915	-3.760492273	4.72E-67	0
0	1.363008361	-3.627336864	7.30E-05	0.004450033
0	1.36680968	-3.633514483	6.86E-05	0.004181431
6.94E-18	1.409272983	-3.740489342	5.73E-67	0
8.67E-19	-1.372056902	3.640622926	7.29E-05	0.004446861
4.34E-19	-1.368827668	3.642035118	7.29E-05	0.004446784
4.34E-19	-1.368945633	3.642378858	7.26E-05	0.004429137
0	-1.372312839	3.641030737	7.26E-05	0.004427208
0	-1.409745534	3.743294758	3.79E-68	0
-4.34E-19	-1.413094267	3.741902983	4.20E-68	0
0	-1.362926354	3.643597678	7.29E-05	0.004446824
-4.34E-19	-1.363066819	3.644409146	7.22E-05	0.004406648
-4.34E-19	-1.403660834	3.744812325	8.59E-68	0
0	5.62E-05	3.908711869	7.30E-05	0.004453773
5.29E-23	5.69E-05	3.908711924	7.30E-05	0.004453773
0	5.69E-05	3.908711963	7.30E-05	0.004453771
-5.29E-23	5.62E-05	3.908711963	7.30E-05	0.004453768
9.99E-15	0	4	9.50E-66	0
-5.55E-17	-0.591419343	3.854773798	7.29E-05	0.004443583
0	-0.59919053	3.899671444	3.64E-05	0.002220673
0	-0.608164471	3.953494891	9.50E-66	0
4.34E-19	-1.481337349	3.581499259	7.29E-05	0.004446613
0	-1.492258198	3.595997403	6.25E-05	0.003813567
0	-1.527366305	3.682898783	1.35E-66	0
0	-2.141858315	3.226043002	7.29E-05	0.004444788
-3.47E-17	-2.21651508	3.32509228	1.95E-06	1.19E-04
1.39E-17	-2.218067248	3.32782718	9.50E-66	0
0	-3.260749325	2.047891015	7.26E-05	0.004428637
-3.47E-18	-2.836244547	2.605939793	7.28E-05	0.004440141
0	-3.289780878	2.063880737	5.71E-05	0.00348384
3.47E-18	-2.93420447	2.687669666	7.01E-06	4.28E-04
6.94E-18	-2.946628607	2.694744847	8.59E-66	9.92E-145
0	-3.391019598	2.121538429	1.17E-67	8.08E-144
2.43E-17	-2.781961347	2.674058398	7.28E-05	0.004441983
-6.94E-17	-2.160165034	3.213927383	7.29E-05	0.004444459
-3.82E-17	-2.234767123	3.312902277	2.00E-06	1.22E-04
1.04E-17	-2.887669834	2.762260112	1.83E-06	1.12E-04
-1.73E-17	-2.237052665	3.315415914	9.50E-66	0
6.94E-18	-2.889764812	2.764564193	9.50E-66	0
5.20E-17	-2.796728143	2.65912993	7.28E-05	0.004442005
6.94E-18	-2.902599148	2.747465546	1.73E-06	1.05E-04
-1.04E-17	-2.904975012	2.749179462	9.50E-66	0
-3.47E-18	-2.797178442	-2.638070951	7.28E-05	0.004441165
-3.47E-18	-2.801161412	-2.641942889	7.01E-05	0.004276496
0	-2.915466494	-2.7379117	9.50E-66	0
0	-2.824343595	-2.605315791	7.28E-05	0.004441319
0	-2.829884601	-2.608416317	6.98E-05	0.004256234
0	-2.943646843	-2.703931986	9.10E-66	0
2.78E-17	-3.271692023	-2.051857917	7.26E-05	0.00442913
2.78E-17	-3.301708209	-2.068653435	5.62E-05	0.003426513
0	-3.39181763	-2.120275411	1.15E-67	7.95E-144
0	-3.613157296	-1.39499657	7.19E-05	0.00438688
1.73E-18	-3.611767516	-1.394218937	7.27E-05	0.004433302
-8.67E-19	-3.732150061	-1.437011582	9.40E-66	0
1.73E-18	-3.616262344	-1.384268376	7.27E-05	0.004433264
8.67E-19	-3.617542222	-1.384589645	7.21E-05	0.004394752
-8.67E-19	-3.736747758	-1.426681788	9.50E-66	0
8.67E-19	-3.646316593	-1.264338913	7.27E-05	0.004433549
1.73E-18	-3.663536776	-1.26634902	6.28E-05	0.003830105
0	-3.76742205	-1.303051126	9.50E-66	0
0	-3.603371951	1.360841795	7.28E-05	0.004440231
-3.47E-18	-3.591666991	1.387279193	7.28E-05	0.004440314
-3.47E-18	-3.606692125	1.361645311	7.12E-05	0.004340493
0	-3.595317745	1.389289875	7.09E-05	0.004321505
0	-3.731026211	1.436693447	9.24E-66	0
3.47E-18	-3.742995915	1.409259316	9.50E-66	0
-5.20E-18	-3.68995158	1.038343435	7.28E-05	0.004438826
-1.73E-18	-3.73632192	1.043566766	4.61E-05	0.002814496
-1.73E-18	-3.824700909	1.07445806	9.50E-66	0
-4.86E-17	-3.839345883	-0.506668755	7.27E-05	0.004435609
-2.08E-17	-3.95826065	-0.520527852	4.41E-06	2.69E-04
3.47E-17	-3.964579511	-0.521921631	9.50E-66	0
-2.08E-17	-3.845488207	-0.452916627	7.27E-05	0.004436488
-3.47E-18	-3.846743289	0.443962331	7.27E-05	0.004436968
-2.08E-17	-3.964384822	-0.466772088	4.43E-06	2.70E-04
6.94E-18	-3.967776695	0.457572344	3.24E-06	1.97E-04
1.04E-17	-3.97251561	0.457573259	9.50E-66	0
4.16E-17	-3.97087035	-0.466770784	9.50E-66	0
5.20E-17	-3.841512192	0.482023906	7.27E-05	0.004436593
3.47E-17	-3.963047093	0.495691811	2.94E-06	1.79E-04
-2.08E-17	-3.968043209	0.49679621	9.50E-66	0
0	5.75E-05	3.908711869	7.30E-05	0.004453773
5.29E-23	5.75E-05	3.908711966	7.30E-05	0.004453768
0	0.583069184	3.863020408	7.28E-05	0.004438705
-2.78E-17	0.590849901	3.9091248	3.54E-05	0.00215886
5.55E-17	0.598383121	3.954986801	9.50E-66	0
0	3.543165585	1.593066315	7.25E-05	0.004422735
0	3.633852362	1.383624533	7.25E-05	0.004422786
1.39E-17	3.657496719	1.389980446	5.83E-05	0.003553361
1.39E-17	3.563302234	1.604597033	5.63E-05	0.00343571
2.78E-17	3.736258221	1.41964785	9.50E-66	0
0	3.639456342	1.633281268	7.39E-66	0
0	3.291716534	2.104421111	7.25E-05	0.004420156
2.78E-17	3.322568019	2.122087706	4.77E-05	0.002907922
2.78E-17	3.372191756	2.151236959	9.80E-68	6.77E-144
0	2.91268803	2.593287447	6.49E-05	0.003957338
0	2.903154949	2.587828381	7.25E-05	0.00442462
-6.94E-18	2.984009054	2.653980507	8.50E-66	0
0	2.836916985	2.667409364	7.25E-05	0.004424002
1.39E-17	2.843437652	2.673825475	6.64E-05	0.00405175
6.94E-18	2.916460963	2.7359656	9.50E-66	0
0	1.278398116	3.688251872	7.28E-05	0.004440288
0	1.327880343	3.676793902	7.28E-05	0.004439463
3.47E-18	1.328729738	3.679333757	7.02E-05	0.004283728
0	1.279568581	3.695186924	6.72E-05	0.004097351
0	1.361249058	3.760943309	3.35E-67	0
0	1.31067382	3.773245617	7.34E-67	0
-6.94E-18	1.359677018	3.662845911	7.28E-05	0.004440097
0	1.361700559	3.666135636	6.97E-05	0.004252217
0	1.393980153	3.7471451	4.02E-67	0
0	2.179120901	3.223337884	7.28E-05	0.004440758
-6.94E-18	2.183179444	3.229935879	6.66E-05	0.004063939
6.94E-18	2.242863354	3.310210416	9.50E-66	0
6.94E-18	2.241642606	3.176655895	7.28E-05	0.004442232
0	2.248354949	3.183260693	6.65E-05	0.004059036
6.94E-18	2.307966258	3.263438808	9.50E-66	0
1.39E-17	2.150405874	-3.218724383	7.29E-05	0.004449181
0	2.158273971	-3.231510862	6.38E-05	0.003893225
0	2.224422141	-3.322195031	9.50E-66	0
0	2.255408405	-3.139911999	7.30E-05	0.004450918
0	2.268424097	-3.15279913	6.25E-05	0.003813638
-1.39E-17	2.333219369	-3.241629981	9.50E-66	0
0	2.737725433	-2.719654844	7.28E-05	0.004439773
0	2.758045502	-2.739774019	5.65E-05	0.003444857
-2.78E-17	2.84050524	-2.815476863	2.23E-66	7.96E-144
0	2.959836218	-2.432429933	7.28E-05	0.004441273
0	3.009016843	-2.460083033	4.52E-05	0.002756608
0	3.075001354	-2.520661913	9.22E-68	6.37E-144
2.78E-17	3.815906371	0.7707888	6.02E-05	0.00367031
1.39E-17	3.795343533	0.765261365	7.26E-05	0.004426423
0	3.918471794	0.788959925	1.73E-66	8.51E-144
2.78E-17	3.819008326	0.557981237	7.26E-05	0.004426158
0	3.851230334	0.558315658	5.70E-05	0.003474238
1.39E-17	3.94831647	0.575517089	1.17E-67	8.06E-144
0	3.674408977	-1.167263184	7.28E-05	0.004437999
-2.78E-17	3.485318082	-1.589668024	7.28E-05	0.004438914
-2.78E-17	3.714654073	-1.177099107	5.14E-05	0.003135601
0	3.544947823	-1.623195305	3.93E-05	0.002396336
0	3.618903298	-1.646669113	8.03E-68	5.55E-144
2.78E-17	3.811424293	-1.207815409	2.87E-66	7.26E-144
1.39E-17	3.821079719	-0.470972732	7.27E-05	0.004432242
0	3.79503357	-0.702007157	7.27E-05	0.00443539
0	3.823162383	-0.70888175	5.78E-05	0.003525096
1.39E-17	3.856460374	-0.470605935	5.55E-05	0.003387007
2.78E-17	3.930578897	-0.725024716	2.05E-66	8.16E-144
0	3.959668937	-0.486117491	1.13E-67	7.84E-144
5.55E-17	3.85698363	0.029420419	7.28E-05	0.004438213
-5.55E-17	3.94356364	0.030318492	3.08E-05	0.00188042
5.55E-17	3.999874138	0.030771221	0	0
8.33E-17	3.334079943	-1.928242821	7.29E-05	0.004445371
-2.78E-17	3.430189634	-1.9822819	1.89E-05	0.001153188
2.78E-17	3.462477767	-1.996687975	2.48E-66	0
0	3.230003231	-2.098563422	7.29E-05	0.0044453
-5.55E-17	3.325696452	-2.152368692	1.91E-05	0.001167377
2.78E-17	3.353181111	-2.172493295	2.51E-66	0
0	-9.73E-05	-3.785098931	5.57E-05	0.003394759
1.06E-22	-9.86E-05	-3.785098766	5.57E-05	0.003394759
-1.06E-22	-9.73E-05	-3.785099082	5.57E-05	0.00339476
1.06E-22	-9.87E-05	-3.785099093	5.57E-05	0.003394762
2.78E-17	-0.551492077	-3.708820506	5.55E-05	0.003387967
0	-0.563331257	-3.777984029	6.42E-05	0.003918047
0	-1.61E-04	-3.644436679	5.94E-05	0.003623127
2.12E-22	-1.63E-04	-3.64443669	5.94E-05	0.003623126
2.78E-17	-0.538484669	-3.630165815	5.75E-05	0.003505956
2.17E-19	-1.250868383	-3.507611922	5.56E-05	0.003390102
2.17E-19	-1.252649114	-3.507176265	5.56E-05	0.003390091
2.17E-19	-1.252704178	-3.507338296	5.56E-05	0.003391464
2.17E-19	-1.250938252	-3.508020056	5.56E-05	0.00339323
0	-1.253689862	-3.506701055	5.56E-05	0.00339009
0	-1.253806547	-3.506888839	5.56E-05	0.00339166
0	-2.069544373	-3.086434663	5.56E-05	0.003392366
-3.47E-18	-2.071207691	-3.089111436	5.60E-05	0.003414745
0	-2.084090113	-3.074746182	5.56E-05	0.003392463
3.47E-18	-2.086887964	-3.077466075	5.60E-05	0.003415711
0	-1.185410297	-3.33971141	5.93E-05	0.003618103
2.17E-19	-1.183738723	-3.340424759	5.93E-05	0.003617737
2.17E-19	-1.186463634	-3.339263878	5.93E-05	0.003618064
-3.47E-18	-2.65523283	-2.518262029	5.54E-05	0.0033787
-3.47E-18	-2.66001266	-2.522908615	5.60E-05	0.003418416
-6.94E-18	-2.681179619	-2.486976486	5.54E-05	0.003378935
0	-2.687829203	-2.490697324	5.61E-05	0.003423416
0	1.24E-04	3.799166116	5.57E-05	0.003399495
0	1.25E-04	3.799166254	5.57E-05	0.003399495
0	1.25E-04	3.799166356	5.57E-05	0.003399496
0	1.24E-04	3.799166364	5.57E-05	0.003399498
0	2.07E-04	3.667711681	5.94E-05	0.003621061
0	2.05E-04	3.667711711	5.94E-05	0.003621061
0	1.26E-04	3.799166116	5.57E-05	0.003399495
0	1.26E-04	3.799166372	5.57E-05	0.003399498
-2.12E-22	2.09E-04	3.667711726	5.94E-05	0.003621061
2.78E-17	0.56469246	3.752660745	5.56E-05	0.003392915
-5.55E-17	0.574029335	3.807986096	6.44E-05	0.003928784
1.06E-22	-9.59E-05	-3.785098834	5.57E-05	0.003394759
0	-9.59E-05	-3.785099131	5.57E-05	0.003394762
0	-1.59E-04	-3.644436825	5.94E-05	0.003623126
-8.33E-17	0.563312111	-3.733154757	5.55E-05	0.003387322
-2.78E-17	0.573952488	-3.795914078	6.46E-05	0.003938546
-6.94E-18	1.263700443	-3.510702014	5.57E-05	0.003395142
-6.94E-18	1.199149428	-3.530239315	5.57E-05	0.003394752
0	1.26585606	-3.517115761	5.65E-05	0.003447275
0	1.201346392	-3.543196711	5.75E-05	0.003508559
-6.94E-18	1.307490775	-3.491553916	5.57E-05	0.003395402
6.94E-18	1.312052435	-3.498967182	5.67E-05	0.003459235
2.78E-17	0.551849677	-3.663460049	5.74E-05	0.003500255
1.39E-17	2.162035208	-3.017850455	5.55E-05	0.003385993
-1.39E-17	2.061586382	-3.094559608	5.55E-05	0.00338531
1.39E-17	2.071028174	-3.109903509	5.77E-05	0.003517431
1.39E-17	2.177654169	-3.033315136	5.80E-05	0.003538215
-1.39E-17	1.966333293	-2.963974744	5.89E-05	0.003592581
0	2.068730253	-2.889934448	5.88E-05	0.003589027
0	3.19514623	2.048242073	5.53E-05	0.003371791
-5.55E-17	3.232168134	2.069442057	6.12E-05	0.003730879
-1.39E-17	3.45178082	1.558645276	5.94E-05	0.003622594
0	3.427616698	1.544808325	5.55E-05	0.003388219
-1.39E-17	3.510965268	1.340396564	5.55E-05	0.003388162
-2.78E-17	3.539338673	1.348023704	5.89E-05	0.003595245
2.78E-17	3.123688271	2.006267281	5.84E-05	0.003559206
1.39E-17	3.317955217	1.503503139	5.82E-05	0.00355151
0	3.397549007	1.29767565	5.83E-05	0.003557045
1.39E-17	3.672265204	0.743456036	5.84E-05	0.003563683
-1.39E-17	3.647589626	0.736823065	5.55E-05	0.003383589
1.39E-17	3.66383846	0.536938285	5.55E-05	0.003383155
1.39E-17	3.702505155	0.537339585	5.92E-05	0.003609507
0	-1.319726253	3.520523582	5.56E-05	0.003390008
0	-1.314045106	3.522140161	5.56E-05	0.003390071
0	-1.319867848	3.520936175	5.56E-05	0.003394142
4.34E-19	-1.314213707	3.523114168	5.57E-05	0.003399528
4.34E-19	-1.322812023	3.519086881	5.56E-05	0.003390006
-4.34E-19	-1.323119225	3.519576378	5.57E-05	0.003394677
0	-1.426099563	3.459819791	5.56E-05	0.003389562
0	-1.439208348	3.477222134	5.80E-05	0.003540308
-6.25E-17	-2.050407528	3.103901988	5.55E-05	0.003386646
-4.51E-17	-2.13999581	3.222761291	7.24E-05	0.004416436
2.78E-17	-0.571325194	3.736308523	5.56E-05	0.0033937
2.78E-17	-0.580650634	3.790185783	6.42E-05	0.003916808
0	-1.260974558	3.375205051	5.93E-05	0.003617992
0	-1.255590175	3.377560387	5.93E-05	0.003616896
4.34E-19	-1.264086863	3.373831234	5.93E-05	0.00361789
0	-3.10442496	1.959514107	5.55E-05	0.003383994
-6.94E-18	-2.703784006	2.49937344	5.53E-05	0.003372176
2.78E-17	-3.139263146	1.97870195	5.92E-05	0.003610904
3.47E-18	-2.821336589	2.597450124	7.12E-05	0.004339797
1.73E-17	-2.652597082	2.565451447	5.53E-05	0.003371311
-4.16E-17	-2.0678999	3.092141106	5.55E-05	0.003386542
-4.86E-17	-2.157422525	3.210911174	7.24E-05	0.004415565
3.47E-18	-2.779447533	2.671293675	7.24E-05	0.004415498
0	-3.435823149	1.30274083	5.53E-05	0.003375994
-3.47E-18	-3.424435939	1.327981936	5.53E-05	0.003376209
-3.47E-18	-3.43980774	1.303705141	5.57E-05	0.003400112
0	-3.428817263	1.330394988	5.58E-05	0.003404745
0	-3.528253327	0.995008435	5.54E-05	0.003381518
-1.73E-18	-3.58390239	1.00127651	6.17E-05	0.003764416
-3.47E-17	-2.666831866	2.551070419	5.53E-05	0.003371104
4.16E-17	-2.793877287	2.657073361	7.24E-05	0.004416886
0	-3.127541224	-1.969756891	5.54E-05	0.00337868
2.78E-17	-3.163560933	-1.989911672	5.93E-05	0.003619627
0	-3.471679738	-1.333372301	5.54E-05	0.003380205
-8.67E-19	-3.500989651	-1.217885965	5.54E-05	0.003381593
-8.67E-19	-3.473215903	-1.333757903	5.56E-05	0.003389503
-8.67E-19	-3.521658055	-1.220298438	5.78E-05	0.003523919
0	-3.468976473	-1.343800963	5.56E-05	0.00339141
-8.67E-19	-3.4673084	-1.342867613	5.54E-05	0.003380252
1.39E-17	-3.689065423	-0.488365341	5.56E-05	0.00339037
-4.16E-17	-3.831763468	-0.504996268	7.17E-05	0.00437297
0	-3.69502954	-0.43629157	5.56E-05	0.003390128
2.43E-17	-3.695816409	0.427629151	5.56E-05	0.003390984
-4.16E-17	-3.837705797	-0.452918191	7.17E-05	0.004372577
4.51E-17	-3.841056816	0.443961232	7.20E-05	0.004390269
-3.12E-17	-3.689674956	0.464297196	5.56E-05	0.003391089
7.29E-17	-3.835517093	0.480698681	7.20E-05	0.004394517
2.78E-17	0.553844661	3.686619699	5.75E-05	0.003506318
3.47E-18	1.239667333	3.58625936	5.57E-05	0.003399319
3.47E-18	1.287837901	3.575814632	5.57E-05	0.00339946
3.47E-18	1.288857194	3.578862517	5.63E-05	0.003435417
0	1.241071916	3.594581587	5.70E-05	0.003479926
0	1.318513231	3.561686898	5.57E-05	0.003399404
-3.47E-18	1.320941528	3.565634645	5.65E-05	0.003443436
-1.39E-17	2.817569849	2.514996853	5.73E-05	0.003497902
-1.39E-17	2.806129986	2.508445884	5.55E-05	0.003386943
-6.94E-18	2.741464216	2.585141857	5.55E-05	0.003387062
-6.94E-18	2.749289127	2.592841301	5.70E-05	0.003475175
-6.94E-18	2.102629994	3.119090868	5.57E-05	0.003397158
6.94E-18	2.107500301	3.127008552	5.71E-05	0.00348547
0	2.162054195	3.072516425	5.57E-05	0.003397394
6.94E-18	2.170109103	3.080442274	5.72E-05	0.003488097
3.47E-18	-1.960376266	-2.940746913	5.90E-05	0.003600968
0	-1.974997345	-2.929156077	5.90E-05	0.003600925
0	-2.490634346	-2.380067566	5.91E-05	0.003607709
-3.47E-18	-2.517362779	-2.349434808	5.91E-05	0.003606859
-2.78E-17	-2.997784228	-1.89542158	5.84E-05	0.003560648
0	-3.300024301	-1.272759876	5.92E-05	0.003611891
-8.67E-19	-3.351404863	-1.16504035	5.88E-05	0.003583499
0	-3.295959546	-1.282366101	5.92E-05	0.003611523
2.78E-17	-0.558402772	3.658803081	5.75E-05	0.003507083
3.47E-18	1.241010171	3.458297083	5.91E-05	0.003604874
6.94E-18	1.19487602	3.47385523	5.90E-05	0.003595795
0	1.272030674	3.445033507	5.91E-05	0.003603306
6.94E-18	1.246343718	-3.337510512	5.89E-05	0.003594807
-6.94E-18	1.201854159	-3.354899608	5.90E-05	0.003596825
6.94E-18	1.141048613	-3.383875768	5.88E-05	0.003584216
0	3.499895888	0.710656699	5.84E-05	0.003564544
1.39E-17	3.52403493	0.512168396	5.83E-05	0.003554442
0	2.614389697	-2.604668438	5.55E-05	0.00338353
-2.78E-17	2.638773884	-2.628811553	5.94E-05	0.003621176
1.39E-17	3.654772606	-0.452799094	5.53E-05	0.003371198
1.39E-17	3.63237917	-0.674386051	5.53E-05	0.003371008
0	3.666133944	-0.682635614	5.88E-05	0.003589761
0	3.697229658	-0.452358924	5.93E-05	0.003619739
1.39E-17	3.477699891	-0.651140221	5.87E-05	0.003580412
1.39E-17	3.506152842	-0.43046261	5.86E-05	0.003572398
-1.39E-17	2.821637964	-2.32655165	5.54E-05	0.00338189
0	2.880654984	-2.359735494	6.21E-05	0.003786225
5.55E-17	3.082189741	-2.009847579	5.54E-05	0.00338195
5.55E-17	3.197021702	-2.074413947	6.83E-05	0.00416868
2.78E-17	3.509990594	-1.118600536	5.54E-05	0.003381111
2.78E-17	3.55828486	-1.130403677	6.06E-05	0.00369409
5.55E-17	3.325015843	-1.521266622	5.54E-05	0.003380155
2.78E-17	3.39657174	-1.5614995	6.35E-05	0.003870393
2.78E-17	3.370641866	-1.074369204	5.81E-05	0.003544925
-2.78E-17	3.218520562	-1.487464459	5.75E-05	0.003505348
2.78E-17	3.180002545	-1.846108612	5.54E-05	0.003380268
-2.78E-17	3.29533426	-1.910955563	6.84E-05	0.004170421
0	2.495648037	-2.495656663	5.84E-05	0.00355978
-1.39E-17	2.726620742	-2.239318634	5.78E-05	0.003522926
-5.55E-17	3.68551499	0.027799454	5.54E-05	0.003381803
-5.55E-17	3.789411131	0.028877144	6.54E-05	0.003990005
-6.94E-18	2.016685409	3.003495831	5.88E-05	0.003586031
6.94E-18	2.076214088	2.957060248	5.88E-05	0.003586039
-1.39E-17	2.703428051	2.421048258	5.87E-05	0.003582978
-6.94E-18	2.636310952	2.495660307	5.88E-05	0.003587774
-5.55E-17	3.604428136	0.027147526	5.71E-05	0.00348549
-4.51E-17	-2.064609094	3.08852188	5.56E-05	0.003392947
-4.86E-17	-2.649580733	2.562134031	5.54E-05	0.003377182
-4.34E-19	-1.37554581	3.334693764	5.88E-05	0.003585842
3.47E-18	-2.048172659	3.099964178	5.56E-05	0.003392875
0	-3.239546584	1.234177064	5.93E-05	0.003616194
0	-3.40100236	0.950531909	5.80E-05	0.003537255
0	-3.229016888	1.259721009	5.93E-05	0.003615358
-2.78E-17	-2.958641954	1.876487469	5.82E-05	0.003552205
-3.47E-18	-2.685895906	2.489186628	5.56E-05	0.003392816
-4.16E-17	-2.663411099	2.548602723	5.54E-05	0.003377147
3.47E-17	-3.685690972	-0.436293445	5.58E-05	0.003404139
-3.47E-17	-3.688992964	0.427627832	5.58E-05	0.003401221
1.73E-17	-3.682481182	0.462707004	5.57E-05	0.00339973
6.94E-18	-3.67996684	-0.486358428	5.58E-05	0.003403108
-5.55E-17	3.042611994	-1.980868277	5.64E-05	0.003442307
5.55E-17	3.133507837	-1.82536395	5.65E-05	0.003444572
