# Supplementary material for: Flow velocity-driven differentiation of human mesenchymal stromal cells in silk fibroin scaffolds: A combined experimental and computational approach
Source: PLoS One. 2017 Jul 7;12(7):e0180781. doi: 10.1371/journal.pone.0180781 (PMC5501602; doi:10.1371/journal.pone.0180781)
Supplement: S1 File — The zip file contains results of biochemical assays (metabolic activity per cell, DNA amount, osteogenic differentiation), μCT monitoring, ROC analysis, scaffold permeability determination, SS and velocity simulations. (ZIP) [file pone.0180781.s001.zip › Micro-Computed Tomography.csv]

Sample	BV/TV[%]
Perfusion_low_w2_01	0.000000
Perfusion_low_w3_01	0.000000
Perfusion_low_w4_01	0.000000
Perfusion_low_w5_01	0.000000
Perfusion_low_w6_01	0.000000
Perfusion_low_w2_02	0.000000
Perfusion_low_w3_02	0.000000
Perfusion_low_w4_02	0.000000
Perfusion_low_w5_02	0.000000
Perfusion_low_w6_02	0.000000
Perfusion_low_w2_03	0.000000
Perfusion_low_w3_03	0.000000
Perfusion_low_w4_03	0.000000
Perfusion_low_w5_03	0.000000
Perfusion_low_w6_03	0.000000
Perfusion_low_w2_04	0.000070
Perfusion_low_w3_04	0.000280
Perfusion_low_w4_04	0.000315
Perfusion_low_w5_04	0.000175
Perfusion_low_w6_04	0.000000
Perfusion_low_w2_05	0.000490
Perfusion_low_w3_05	0.000035
Perfusion_low_w4_05	0.000350
Perfusion_low_w5_05	0.001296
Perfusion_low_w6_05	0.000000
Static_w2_01	0.000000
Static_w3_01	0.000000
Static_w4_01	0.000000
Static_w5_01	0.144864
Static_w6_01	0.564917
Static_w2_02	0.000000
Static_w3_02	0.011176
Static_w4_02	0.184487
Static_w5_02	0.615470
Static_w6_02	1.150503
Static_w2_03	0.000000
Static_w3_03	0.000000
Static_w4_03	0.021370
Static_w5_03	0.193000
Static_w6_03	0.686658
Static_w2_04	0.000000
Static_w3_04	0.002312
Static_w4_04	0.089196
Static_w5_04	0.421034
Static_w6_04	1.675867
Static_w2_05	0.002067
Static_w3_05	0.000000
Static_w4_05	0.030129
Static_w5_05	0.928881
Static_w6_05	2.738365
Perfusion_high_w2_01	0.000000
Perfusion_high_w3_01	0.012822
Perfusion_high_w4_01	0.027291
Perfusion_high_w5_01	0.200007
Perfusion_high_w6_01	0.735600
Perfusion_high_w2_02	0.011211
Perfusion_high_w3_02	0.052410
Perfusion_high_w4_02	0.123634
Perfusion_high_w5_02	0.411084
Perfusion_high_w6_02	1.372266
Perfusion_high_w2_03	0.000000
Perfusion_high_w3_03	0.000175
Perfusion_high_w4_03	0.019268
Perfusion_high_w5_03	0.114315
Perfusion_high_w6_03	0.422120
Perfusion_high_w2_04	0.043652
Perfusion_high_w3_04	0.058121
Perfusion_high_w4_04	0.087899
Perfusion_high_w5_04	0.130815
Perfusion_high_w6_04	0.194822
Perfusion_high_w2_05	0.172295
Perfusion_high_w3_05	0.221657
Perfusion_high_w4_05	0.256656
Perfusion_high_w5_05	0.353419
Perfusion_high_w6_05	0.453615
