# Supplementary material for: Flow velocity-driven differentiation of human mesenchymal stromal cells in silk fibroin scaffolds: A combined experimental and computational approach
Source: PLoS One. 2017 Jul 7;12(7):e0180781. doi: 10.1371/journal.pone.0180781 (PMC5501602; doi:10.1371/journal.pone.0180781)
Supplement: S1 File — The zip file contains results of biochemical assays (metabolic activity per cell, DNA amount, osteogenic differentiation), μCT monitoring, ROC analysis, scaffold permeability determination, SS and velocity simulations. (ZIP) [file pone.0180781.s001.zip › Biochemical Assays.csv]

Sample	DNA[ng/ml]	AB[Fluorescence]	ALP[ng per min]
Perfusion_low_01	76.778	4153.889	3799.560
Perfusion_low_02	64.864	6323.889	20466.962
Perfusion_low_03	153.366	5884.556	13522.028
Perfusion_high_01	22.330	4268.000	51875.787
Perfusion_high_02	39.973	3496.667	67575.473
Perfusion_high_03	50.626	4583.667	40369.497
Static_01	4.444	-36.111	1418.504
Static_02	41.415	-32.778	1145.375
Static_03	3.877	4127.889	15026.431
Static_04	3.877	-33.444	1762.115
