# Supplementary material for: Flow velocity-driven differentiation of human mesenchymal stromal cells in silk fibroin scaffolds: A combined experimental and computational approach
Source: PLoS One. 2017 Jul 7;12(7):e0180781. doi: 10.1371/journal.pone.0180781 (PMC5501602; doi:10.1371/journal.pone.0180781)
Supplement: S1 File — The zip file contains results of biochemical assays (metabolic activity per cell, DNA amount, osteogenic differentiation), μCT monitoring, ROC analysis, scaffold permeability determination, SS and velocity simulations. (ZIP) [file pone.0180781.s001.zip › Shear Stress Scaffold Slice Plane.csv]

x	y	z	SS [Pa] @ Vin=0.001	SS [Pa] @ Vin=0.061
2.17E-19	-1.185677089	-3.338752687	6.38E-05	0.003891363
0	-1.185344141	-3.33951674	6.39E-05	0.003896655
2.17E-19	-1.186323445	-3.339038268	6.39E-05	0.003895614
0	-1.18365478	-3.339934411	6.39E-05	0.003895185
0	-1.60E-04	-3.644435733	8.21E-05	0.005007747
2.12E-22	-1.59E-04	-3.644436235	8.21E-05	0.005007754
0	-1.61E-04	-3.644436379	8.21E-05	0.005007756
0	0.294950018	-3.478999105	5.71E-05	0.003480235
0	0.539081201	-3.58814873	7.86E-05	0.004796894
0	0.158485335	-3.395353221	4.79E-05	0.002924659
0	2.07E-04	3.667710393	8.78E-05	0.005355451
0	2.05E-04	3.667711219	8.78E-05	0.005355464
-2.12E-22	2.07E-04	3.667711479	8.78E-05	0.005355468
0	2.09E-04	3.667711219	8.78E-05	0.005355464
0	-1.259141514	3.373145243	7.30E-05	0.004451433
8.67E-19	-1.260804593	3.374709789	7.34E-05	0.004474646
0	-1.255387794	3.376391224	7.33E-05	0.004471106
4.34E-19	-1.263718107	3.373243659	7.33E-05	0.004470727
0	-0.362922723	3.34187668	4.52E-05	0.002755742
0	-0.352710277	3.335529485	4.46E-05	0.002723441
-1.73E-18	-0.36647998	3.33262435	4.46E-05	0.002717496
2.17E-19	-1.176988592	-3.337835574	6.33E-05	0.003859259
-1.39E-17	-0.415314678	-3.275434008	4.14E-05	0.002527051
-2.78E-17	-0.524277615	-3.547169367	7.04E-05	0.004294109
0	-1.63E-04	-3.644436042	8.21E-05	0.005007751
0	-1.67E-04	-3.644430066	8.21E-05	0.005007666
2.78E-17	-0.265907388	-3.246445396	3.88E-05	0.00236955
-1.39E-17	-0.404897169	-3.212037069	3.78E-05	0.002308501
-1.39E-17	0.257242254	3.357997467	4.56E-05	0.002782628
0	0.405415213	3.419159066	5.19E-05	0.003167017
1.39E-17	0.452178163	3.361732884	4.74E-05	0.002893348
0	0.368549491	3.346797403	4.56E-05	0.002779638
2.78E-17	0.542640391	3.620229161	8.60E-05	0.005243865
0	-1.958380097	-2.937534481	6.19E-05	0.003774666
3.47E-18	-1.943371327	-2.93654975	6.07E-05	0.003701291
-3.47E-18	-1.957991252	-2.919968542	6.00E-05	0.003657828
3.47E-18	-1.971639605	-2.925891897	6.16E-05	0.003756265
0	-2.484898166	-2.374491288	5.18E-05	0.003156855
3.47E-18	-2.452114118	-2.374818053	4.97E-05	0.003028957
2.78E-17	-1.21670831	-2.929799384	3.48E-05	0.002124936
0	-1.427988359	-2.731819626	3.14E-05	0.001917839
5.55E-17	-1.07427416	-2.809079009	2.91E-05	0.001773978
2.78E-17	-0.593458012	-3.11593326	3.48E-05	0.002125833
0	-1.762520232	-2.526049464	3.14E-05	0.00191327
0	-3.289541267	-1.274319701	6.16E-05	0.003759991
0	-3.293957371	-1.281245808	6.25E-05	0.003814225
0	-3.298180454	-1.272297041	6.26E-05	0.003820092
0	-2.924657194	-1.653679719	4.53E-05	0.00276284
0	-2.954560168	-1.871235614	5.79E-05	0.00353093
8.67E-19	-3.326596755	-1.162144886	6.11E-05	0.003727427
0	-2.478778479	-2.346048167	4.96E-05	0.003026083
0	-2.509382737	-2.344969505	5.15E-05	0.003142833
2.78E-17	-2.882552892	-1.284672859	3.41E-05	0.002081082
-2.78E-17	-0.547212223	3.594150248	8.00E-05	0.004879131
0	1.219255675	3.446697014	8.46E-05	0.005157972
3.47E-18	1.193190485	3.46386832	8.65E-05	0.005278502
0	1.239786991	3.454639536	8.83E-05	0.005385642
0	1.269116649	3.440296101	8.74E-05	0.005330197
1.73E-18	1.348805314	3.211934062	5.61E-05	0.003420877
6.94E-18	1.209204677	-3.329690332	6.35E-05	0.003873509
6.94E-18	1.240869615	-3.328614416	6.50E-05	0.003961714
0	1.199267367	-3.347202957	6.54E-05	0.003989979
1.39E-17	0.510746873	-3.194663207	3.77E-05	0.002301521
-6.94E-18	0.587246659	-3.213968449	3.94E-05	0.002406151
0	1.138412212	-3.368326589	6.54E-05	0.003991719
3.47E-18	0.952993084	-3.264225926	4.83E-05	0.002948913
1.39E-17	0.712858131	3.10450979	3.54E-05	0.002162262
-3.47E-18	1.324613813	3.016439207	4.09E-05	0.002493879
1.39E-17	0.631628408	3.064072148	3.31E-05	0.002021986
2.78E-17	0.780229941	2.992936978	3.19E-05	0.001942789
0	0.659364991	2.966561295	3.01E-05	0.001833702
2.08E-17	0.200621012	3.107753231	3.26E-05	0.001987579
0	0.32789358	2.914192394	2.71E-05	0.00165096
2.78E-17	-0.001703571	2.900158636	2.63E-05	0.001602098
0	-0.331808406	3.30006674	4.22E-05	0.002574614
0	1.231129019	-3.23509071	5.39E-05	0.003287773
-2.08E-17	1.750191623	-2.878752236	4.61E-05	0.002810101
0	1.955003034	-2.945561883	6.28E-05	0.003829093
-1.39E-17	3.181052772	1.374494662	5.41E-05	0.00330261
0	3.288958064	1.48689867	7.43E-05	0.004533559
1.39E-17	3.363500666	1.288523017	7.29E-05	0.004444976
1.39E-17	3.307290958	0.66915183	4.63E-05	0.002823064
0	3.470284946	0.702697063	6.32E-05	0.003855064
-1.39E-17	3.477634486	0.511686844	5.98E-05	0.003650225
1.39E-17	3.199594563	1.14586745	4.81E-05	0.002935011
-4.16E-17	0.588761199	-3.165618978	3.70E-05	0.002256511
4.16E-17	-0.320625225	-3.152956589	3.47E-05	0.002119455
6.94E-18	0.555982851	-3.131057865	3.52E-05	0.002147381
9.11E-18	0.007974821	-2.597159521	2.06E-05	0.001255885
0	3.240440174	-0.672630694	4.20E-05	0.002560301
1.39E-17	3.455203996	-0.430990831	5.64E-05	0.003438444
-1.39E-17	3.437193878	-0.641240671	5.80E-05	0.003540104
-2.78E-17	3.144584735	-1.154587914	4.46E-05	0.002721659
-2.78E-17	3.31268853	-1.060205386	5.58E-05	0.003401488
2.78E-17	3.132653188	-1.439184801	5.27E-05	0.003213848
-1.39E-17	3.142938653	-0.874146426	3.91E-05	0.00238747
0	0.662466653	-3.004462678	3.13E-05	0.001907168
3.04E-18	0.024182444	-2.595199527	2.06E-05	0.001254226
2.78E-17	0.697130094	-2.540053863	2.11E-05	0.001289987
0	0.845784421	-2.558045415	2.21E-05	0.001349566
0	1.087788885	-2.682927861	2.61E-05	0.001594268
-2.78E-17	1.411648492	-2.779140066	3.27E-05	0.001993256
-2.78E-17	2.035724908	-2.427693858	3.46E-05	0.002113062
0	2.039171308	-2.673912251	4.55E-05	0.002777373
1.39E-17	2.049987314	-2.871376652	6.18E-05	0.00377012
2.78E-17	2.259322965	-2.397331977	4.10E-05	0.002499326
0	2.466386863	-2.466684774	5.68E-05	0.003465344
0	2.65579993	-2.199497842	5.28E-05	0.003217936
0	2.019297896	2.950529359	6.83E-05	0.004168729
0	2.010840962	2.99399448	7.38E-05	0.004502862
6.94E-18	2.06654806	2.947549096	7.26E-05	0.004427077
-3.47E-18	1.599851952	3.005458994	4.85E-05	0.002960795
-6.94E-18	2.632244926	2.439794855	7.06E-05	0.004309223
-6.94E-18	2.6269209	2.486420815	7.59E-05	0.004627753
-6.94E-18	2.689699977	2.413186964	7.52E-05	0.004587677
0	2.785337987	1.969809992	4.89E-05	0.002983389
-2.78E-17	2.836105359	1.722985932	4.23E-05	0.002578314
-2.78E-17	2.94640779	1.929219039	6.04E-05	0.003686569
0	3.07926181	1.9808272	8.66E-05	0.005279278
-3.47E-18	2.009403344	2.551039887	3.84E-05	0.002345226
-6.94E-18	2.12149595	2.231637996	3.13E-05	0.001911425
3.47E-18	2.252681469	2.356330242	3.91E-05	0.002385293
2.78E-17	2.77045115	1.362270045	3.16E-05	0.001928698
-8.33E-17	2.86669669	0.9171318	2.91E-05	0.00177721
-3.47E-17	2.047285203	2.216351637	2.94E-05	0.001791843
8.33E-17	2.97186273	0.652616994	3.01E-05	0.001837693
-1.73E-18	-0.377369663	3.291445146	4.20E-05	0.002560931
4.16E-17	-0.500217383	2.886248138	2.70E-05	0.001646298
-8.67E-19	-1.263879649	3.367656296	7.23E-05	0.004412757
-4.34E-19	-1.359809844	3.313804372	6.97E-05	0.004253151
-2.78E-17	-0.980224334	3.1541698	4.14E-05	0.002522731
-1.39E-17	-0.699571391	2.89925714	2.84E-05	0.001731449
-8.33E-17	-1.261278326	2.954512504	3.66E-05	0.002233148
-1.73E-17	-1.896123657	2.960782558	6.01E-05	0.003664663
3.82E-17	-1.940666484	2.957332772	6.29E-05	0.003835838
-3.47E-18	-3.217963836	1.227991024	5.25E-05	0.003201294
0	-3.33421678	0.943010106	5.44E-05	0.003319111
0	-3.234764524	1.233019758	5.42E-05	0.003307007
3.47E-18	-3.223758695	1.256825011	5.40E-05	0.003296322
2.60E-17	-2.156738477	2.346939349	3.55E-05	0.002164456
2.78E-17	-1.957181772	2.945997516	6.28E-05	0.003832764
7.29E-17	-2.497359808	2.435123109	5.72E-05	0.003487097
3.47E-18	-2.544831833	2.371493401	5.61E-05	0.00342038
0	-2.213319117	2.30229242	3.58E-05	0.002181555
0	-2.916835664	1.853461802	5.33E-05	0.003251823
0	-2.905772269	1.584257992	4.19E-05	0.002556044
0	-2.738876207	1.843903735	4.14E-05	0.002528058
5.55E-17	-0.743716014	-2.627832576	2.28E-05	0.001388731
1.39E-17	-0.42907832	-3.099892787	3.32E-05	0.002022547
3.25E-17	0.003230748	-2.595593616	2.06E-05	0.001254473
0	-0.471328411	-2.151151334	1.61E-05	9.80E-04
6.94E-18	1.438113602	3.023650024	4.43E-05	0.002699587
-5.55E-17	-2.518938641	-1.951149283	3.56E-05	0.002170355
-2.78E-17	-2.027602559	-2.254260933	2.98E-05	0.00181678
0	-2.227493376	-1.965043585	2.80E-05	0.001708132
-2.78E-17	-2.576570829	-1.586832794	2.96E-05	0.001805267
0	-0.844969512	-2.034737793	1.61E-05	9.80E-04
0	-1.280186196	-2.170053224	1.95E-05	0.001190179
0	-1.519227554	-2.139617448	2.10E-05	0.001280049
0	-1.5929845	-1.973978082	1.97E-05	0.001203604
0	-1.258272063	-2.035576242	1.80E-05	0.001096373
0	-1.419022707	-2.008027567	1.87E-05	0.001143273
2.78E-17	-1.35797896	-1.866655751	1.71E-05	0.001041497
0	-1.545588751	-1.797796718	1.77E-05	0.001081541
6.94E-18	-3.412257987	-0.441025608	5.18E-05	0.003161166
-4.16E-17	-3.508728719	-0.466401298	6.30E-05	0.003843734
-6.25E-17	-3.514479005	-0.416341403	6.30E-05	0.003840319
0	-2.869572022	-0.742090786	2.78E-05	0.001697566
2.78E-17	-2.884133686	-0.150299504	2.59E-05	0.001582294
-1.73E-17	-3.437939571	0.32785745	5.30E-05	0.003234581
2.08E-17	-3.514704015	0.408029239	6.28E-05	0.003831465
0	-2.83453857	-0.44785535	2.55E-05	0.001556592
2.08E-17	-3.495842113	0.405741417	6.03E-05	0.003678685
2.43E-17	-3.50747025	0.443025224	6.24E-05	0.003806262
-1.11E-16	-2.981419885	0.186384523	2.85E-05	0.001737609
-2.78E-17	-2.436331496	-1.064316804	2.15E-05	0.001313303
-1.39E-17	-2.51638873	-1.208124755	2.39E-05	0.001456832
2.78E-17	-2.334751083	-1.33784803	2.21E-05	0.001345456
2.78E-17	-2.291690286	-1.1782108	2.03E-05	0.001238003
-3.47E-18	-2.239309372	0.463595724	1.69E-05	0.001028246
6.94E-18	-2.179448755	0.456911281	1.63E-05	9.94E-04
3.47E-18	-2.216258679	0.427200715	1.66E-05	0.001010728
6.94E-18	-2.165315897	0.50315955	1.63E-05	9.91E-04
3.47E-18	-2.238590999	0.501253613	1.69E-05	0.001032577
0	-2.195565163	0.549317626	1.66E-05	0.001014329
0	-1.947185142	-0.449110049	1.44E-05	8.80E-04
0	-2.117554839	-0.56080085	1.60E-05	9.74E-04
0	-1.968802627	-0.679993172	1.51E-05	9.19E-04
2.78E-17	-1.746220205	-0.577552933	1.34E-05	8.15E-04
0	-1.78051827	-0.776427879	1.40E-05	8.56E-04
0	-1.955820786	0.952136575	1.58E-05	9.65E-04
1.39E-17	-1.09404244	0.466176427	1.03E-05	6.27E-04
0	-1.297637801	0.398291977	1.09E-05	6.67E-04
0	-1.237141298	0.576496567	1.10E-05	6.69E-04
0	-1.1637613	0.240499667	1.03E-05	6.27E-04
-6.94E-18	-1.486878714	1.369046805	1.46E-05	8.90E-04
2.78E-17	-0.569128754	2.799407394	2.53E-05	0.001541812
2.78E-17	-0.070821003	2.794903373	2.40E-05	0.0014633
1.39E-17	-0.541941022	2.267820602	1.73E-05	0.001055895
-3.12E-17	1.424123319	3.020773914	4.37E-05	0.002663744
3.47E-18	1.440224398	3.006799919	4.33E-05	0.002640904
-4.16E-17	1.980234338	2.300329292	2.99E-05	0.001825433
2.08E-17	1.414616717	2.993835258	4.19E-05	0.002554106
2.78E-17	1.157195708	2.731001173	2.79E-05	0.001703925
1.39E-17	1.916154297	2.310566756	2.89E-05	0.001764311
5.55E-17	1.273479356	-2.831714909	3.22E-05	0.001966915
-4.16E-17	0.627532585	-3.143262242	3.63E-05	0.002215287
-2.56E-17	0.010082538	-2.594661184	2.06E-05	0.001253655
0	0.05456422	2.762809032	2.34E-05	0.001424869
5.55E-17	-0.47269428	2.23755291	1.69E-05	0.0010283
-2.78E-17	0.575334286	2.131481998	1.61E-05	9.83E-04
0	0.657035639	2.501754233	2.04E-05	0.001246656
-1.39E-17	0.752489439	2.204007799	1.73E-05	0.0010543
0	-0.480744969	1.314111685	1.11E-05	6.77E-04
0	-0.436600086	1.327796789	1.11E-05	6.77E-04
-6.94E-18	-0.905190461	1.468410607	1.27E-05	7.74E-04
3.47E-18	-0.442419483	1.283485297	1.09E-05	6.67E-04
0	-0.471906886	1.585769985	1.23E-05	7.51E-04
0	-0.215808801	1.475303123	1.15E-05	7.02E-04
0	3.245451262	-0.113196337	3.84E-05	0.002343766
-5.55E-17	3.479752581	0.025854296	5.60E-05	0.003413306
0	2.992307733	0.285968078	2.90E-05	0.001769098
2.78E-17	2.961241389	-0.274941324	2.81E-05	0.001713774
4.16E-17	3.077023212	-0.61466911	3.34E-05	0.002036491
0	2.687762383	-0.682991933	2.35E-05	0.001436321
-6.94E-18	2.808132294	-0.721629288	2.62E-05	0.001599133
0	2.690026658	-0.748021872	2.39E-05	0.00145864
-6.94E-18	0.697308149	-2.068509527	1.59E-05	9.70E-04
1.39E-17	0.616911322	-1.882220324	1.43E-05	8.72E-04
-1.73E-18	1.591727688	-2.030115873	2.03E-05	0.001240611
1.73E-18	1.596349103	-1.989824945	1.99E-05	0.00121609
0	1.604628881	-1.976332619	1.99E-05	0.00121166
1.73E-18	1.493340452	-1.963565851	1.88E-05	0.001149345
1.73E-18	1.608158068	-1.9886548	2.00E-05	0.001221558
0	1.618645442	-1.978894257	2.00E-05	0.001220752
-1.73E-18	1.651544499	-2.014441729	2.07E-05	0.001262797
0	1.646249044	-1.893736336	1.94E-05	0.001182015
0	2.452422278	-0.833299331	2.05E-05	0.001249827
3.47E-18	1.515959016	-0.754573304	1.25E-05	7.64E-04
6.94E-18	1.31441322	-0.668227912	1.14E-05	6.98E-04
0	1.312588601	-0.610692119	1.13E-05	6.90E-04
0	1.229169445	-0.638908304	1.10E-05	6.74E-04
0	1.268295302	-0.582677335	1.11E-05	6.77E-04
-3.47E-18	1.079693116	-1.032273756	1.15E-05	7.03E-04
1.39E-17	-0.149107871	0.140465807	7.61E-06	4.64E-04
0	-0.258221555	-0.036378927	7.72E-06	4.71E-04
0	-0.006191265	-0.106759598	7.42E-06	4.53E-04
0	-0.027892082	0.074780424	7.37E-06	4.49E-04
0	-0.357671135	1.285722814	1.08E-05	6.61E-04
1.39E-17	0.07035322	0.256978031	7.74E-06	4.72E-04
0	1.255336841	-0.47173369	1.09E-05	6.63E-04
0	1.349348722	-0.536452562	1.13E-05	6.91E-04
2.78E-17	2.789246304	0.670770521	2.55E-05	0.001556428
0	1.867610319	1.44933295	1.77E-05	0.001076769
-1.39E-17	1.149126336	1.788434881	1.54E-05	9.40E-04
6.94E-18	1.984792899	2.113650334	2.62E-05	0.001600324
-1.39E-17	2.318743609	1.092167784	2.01E-05	0.001225525
2.78E-17	2.21330357	1.355793494	2.06E-05	0.0012542
2.78E-17	1.884079128	1.083236441	1.58E-05	9.64E-04
0	1.538116982	1.193518019	1.41E-05	8.58E-04
0	2.479689556	0.283968717	1.92E-05	0.001170777
2.78E-17	2.324889204	-0.088612033	1.73E-05	0.001052603
2.78E-17	2.083621363	0.114969513	1.51E-05	9.21E-04
-1.39E-17	2.070860684	-0.694255324	1.59E-05	9.70E-04
0	-0.517865284	-1.166285737	1.06E-05	6.47E-04
-1.39E-17	-0.499425657	-1.663587447	1.28E-05	7.78E-04
0	-0.735927393	-1.187006529	1.11E-05	6.77E-04
1.39E-17	0.23485036	-1.601466986	1.21E-05	7.40E-04
0	-0.714731762	-0.96596498	1.03E-05	6.30E-04
0	-0.32656857	-1.024918522	9.88E-06	6.02E-04
1.60E-17	0.006784411	-2.593813319	2.05E-05	0.00125289
4.16E-17	-0.386329195	-2.070399164	1.52E-05	9.30E-04
4.16E-17	0.54764908	-1.861566909	1.40E-05	8.55E-04
-4.16E-17	-0.517502004	-2.002465271	1.49E-05	9.12E-04
-2.78E-17	2.240449171	-2.20052692	3.35E-05	0.002044951
5.55E-17	2.548048558	-1.660946962	3.01E-05	0.001836053
2.78E-17	2.886821876	-1.708809133	4.50E-05	0.002745105
-4.16E-17	3.014335089	-0.904281808	3.38E-05	0.002058936
-5.55E-17	2.904813503	-1.903388574	5.53E-05	0.003371224
0	2.763606273	-1.41092192	3.21E-05	0.001960624
1.39E-17	2.136291485	-1.162412238	1.84E-05	0.00112339
5.55E-17	2.995109656	-1.747547528	5.48E-05	0.003340959
1.39E-17	0.624960114	-1.790795067	1.37E-05	8.38E-04
-1.11E-16	0.460718262	-1.06248998	1.02E-05	6.20E-04
-4.16E-17	0.692462144	-1.868059502	1.44E-05	8.77E-04
8.33E-17	2.110656354	-2.335283727	3.38E-05	0.002062744
-2.78E-17	2.01741519	2.274660374	3.01E-05	0.001835101
6.25E-17	2.005284433	2.240457852	2.91E-05	0.001773222
2.78E-17	1.957778082	2.25708861	2.85E-05	0.001740094
-1.39E-17	0.731135162	2.045760496	1.58E-05	9.64E-04
-1.11E-16	0.894641714	1.224032006	1.16E-05	7.09E-04
-2.78E-17	-1.358284329	2.59534071	2.70E-05	0.001644255
-1.39E-17	-0.76064504	2.716329607	2.45E-05	0.001494851
-5.55E-17	-1.177910786	2.469508197	2.29E-05	0.001394108
-2.78E-17	-0.696344005	2.25479306	1.76E-05	0.001074074
2.78E-17	-1.276402731	2.327612874	2.15E-05	0.001309816
-6.94E-18	-1.545400282	1.788059867	1.76E-05	0.001076362
6.94E-18	-2.114438406	2.340717705	3.41E-05	0.002079608
-3.12E-17	-2.498621322	2.420210153	5.61E-05	0.003422865
-4.16E-17	-2.510956285	2.421398899	5.72E-05	0.003488849
1.04E-17	-2.157368324	2.335406165	3.51E-05	0.002142802
1.39E-17	-1.942441194	2.944452165	6.16E-05	0.003755394
-8.33E-17	-1.516450494	2.780009275	3.46E-05	0.002110617
-2.78E-17	-2.146368615	2.345843415	3.51E-05	0.002143461
1.39E-17	-3.462352942	0.473986443	5.74E-05	0.003498686
-2.78E-17	-2.816135755	1.035713049	2.89E-05	0.001760189
5.55E-17	-2.504751967	1.469828309	2.63E-05	0.00160591
-1.91E-17	-2.173993239	2.302572624	3.46E-05	0.002110325
-5.55E-17	-2.820983581	0.744396617	2.66E-05	0.001625523
5.55E-17	-2.097988079	1.709758617	2.23E-05	0.001361545
-4.16E-17	-1.613416095	1.685737723	1.73E-05	0.001056988
2.26E-17	-2.150503671	2.321816384	3.45E-05	0.002105374
-1.11E-16	-2.731631419	0.396631252	2.33E-05	0.001420259
2.78E-17	-0.575024278	2.192159461	1.67E-05	0.001016067
-3.47E-17	-1.544864941	1.704829093	1.70E-05	0.001036623
6.94E-18	-1.590100922	1.639891981	1.68E-05	0.001026681
-2.08E-17	-1.533944211	1.63920594	1.65E-05	0.001003752
-2.78E-17	0.566048566	1.942869513	1.46E-05	8.91E-04
0	0.485173617	0.998743445	9.99E-06	6.10E-04
0	0.277123011	-0.676959532	8.84E-06	5.39E-04
6.94E-17	2.06150951	-1.025387088	1.70E-05	0.001037927
-4.16E-17	1.968705406	-1.096569822	1.65E-05	0.001008847
-1.39E-17	0.73418297	-1.773079077	1.39E-05	8.47E-04
0	0.915374874	0.55920915	9.87E-06	6.02E-04
5.55E-17	1.568667923	0.227557021	1.20E-05	7.30E-04
0	1.599394133	0.565781779	1.25E-05	7.65E-04
5.55E-17	0.948219745	0.851119058	1.06E-05	6.46E-04
2.17E-19	-1.306879929	-3.64734319	2.86E-04	0.017426355
0	-1.308736631	-3.646892579	2.86E-04	0.017454464
0	-1.308782472	-3.64702747	2.86E-04	0.017454347
0	-1.306938095	-3.647682962	2.86E-04	0.01742543
-2.17E-19	-1.355476256	-3.763322871	2.25E-15	1.37E-13
0	-1.353556364	-3.76378592	-5.66E-16	-3.45E-14
2.78E-17	-0.57417079	-3.843529769	3.15E-04	0.01920402
0	-0.584036751	-3.901165912	3.15E-04	0.019197783
0	-0.593069714	-3.955787476	-1.06E-13	-6.49E-12
0	-1.309828468	-3.646420083	2.86E-04	0.017443993
0	-1.309925608	-3.646576413	2.86E-04	0.01744341
0	-1.356610587	-3.762852633	6.98E-16	4.26E-14
0	-2.162181319	-3.210518134	2.77E-04	0.016921694
0	-2.163567308	-3.212748603	2.77E-04	0.016916984
3.47E-18	-2.239378808	-3.313921017	1.13E-16	6.87E-15
0	-2.177798733	-3.198791413	2.75E-04	0.016798795
0	-2.18013009	-3.201057811	2.75E-04	0.016787008
0	-2.255889153	-3.302162434	-9.53E-18	-5.81E-16
5.29E-23	-4.42E-05	-3.902317704	3.68E-04	0.0224169
1.06E-22	-4.48E-05	-3.902317644	3.68E-04	0.022416886
0	-4.42E-05	-3.902317761	3.68E-04	0.0224169
5.29E-23	-4.49E-05	-3.902317767	3.68E-04	0.022416885
9.99E-15	4.90E-16	-4	-5.38E-51	0
0	-4.36E-05	-3.902317656	3.68E-04	0.022416889
0	-4.36E-05	-3.902317768	3.68E-04	0.022416888
0	0.583504534	-3.853993114	3.51E-04	0.021400222
0	0.592371503	-3.906292471	3.51E-04	0.021393582
2.78E-17	0.600331553	-3.954691744	-6.26E-14	-3.82E-12
-6.94E-18	1.317394693	-3.646951241	2.93E-04	0.017864689
0	1.249763908	-3.66516665	2.81E-04	0.017136649
0	1.319191011	-3.652295941	2.93E-04	0.017858025
-6.94E-18	1.251594686	-3.675964303	2.79E-04	0.017018655
0	1.291942735	-3.777606139	-6.30E-18	-3.84E-16
0	1.362139915	-3.760492273	-3.89E-17	-2.37E-15
0	1.363008361	-3.627336864	2.87E-04	0.017490916
0	1.36680968	-3.633514483	2.86E-04	0.017445057
6.94E-18	1.409272983	-3.740489342	9.93E-65	0
8.67E-19	-1.372056902	3.640622926	3.27E-04	0.019974013
4.34E-19	-1.368827668	3.642035118	3.28E-04	0.020007357
4.34E-19	-1.368945633	3.642378858	3.28E-04	0.020006968
0	-1.372312839	3.641030737	3.27E-04	0.019971783
0	-1.409745534	3.743294758	-1.93E-15	-1.18E-13
-4.34E-19	-1.413094267	3.741902983	-1.34E-15	-8.19E-14
0	-1.362926354	3.643597678	3.26E-04	0.019896639
-4.34E-19	-1.363066819	3.644409146	3.26E-04	0.019892701
-4.34E-19	-1.403660834	3.744812325	-1.46E-16	-8.88E-15
0	5.62E-05	3.908711869	3.93E-04	0.023976765
5.29E-23	5.69E-05	3.908711924	3.93E-04	0.023976779
0	5.69E-05	3.908711963	3.93E-04	0.023976779
-5.29E-23	5.62E-05	3.908711963	3.93E-04	0.023976765
9.99E-15	0	4	-5.38E-51	0
-5.55E-17	-0.591419343	3.854773798	3.58E-04	0.021810581
0	-0.59919053	3.899671444	3.57E-04	0.021803479
0	-0.608164471	3.953494891	-4.95E-14	-3.02E-12
4.34E-19	-1.481337349	3.581499259	2.88E-04	0.017588788
0	-1.492258198	3.595997403	2.82E-04	0.017180501
0	-1.527366305	3.682898783	-6.14E-18	-3.75E-16
0	-2.141858315	3.226043002	2.81E-04	0.017108977
-3.47E-17	-2.21651508	3.32509228	2.30E-04	0.01401548
1.39E-17	-2.218067248	3.32782718	1.66E-17	1.01E-15
0	-3.260749325	2.047891015	2.39E-04	0.014557988
-3.47E-18	-2.836244547	2.605939793	2.41E-04	0.014708204
0	-3.289780878	2.063880737	2.39E-04	0.014553212
3.47E-18	-2.93420447	2.687669666	1.71E-04	0.010437924
6.94E-18	-2.946628607	2.694744847	-9.11E-18	-5.56E-16
0	-3.391019598	2.121538429	-1.15E-14	-7.00E-13
2.43E-17	-2.781961347	2.674058398	2.53E-04	0.015453123
-6.94E-17	-2.160165034	3.213927383	2.81E-04	0.017120382
-3.82E-17	-2.234767123	3.312902277	2.48E-04	0.015126181
1.04E-17	-2.887669834	2.762260112	2.03E-04	0.01236781
-1.73E-17	-2.237052665	3.315415914	-1.76E-17	-1.07E-15
6.94E-18	-2.889764812	2.764564193	-2.96E-17	-1.80E-15
5.20E-17	-2.796728143	2.65912993	2.54E-04	0.015492463
6.94E-18	-2.902599148	2.747465546	2.24E-04	0.01366774
-1.04E-17	-2.904975012	2.749179462	1.19E-62	-4.06E-156
-3.47E-18	-2.797178442	-2.638070951	2.31E-04	0.014075889
-3.47E-18	-2.801161412	-2.641942889	2.31E-04	0.014071258
0	-2.915466494	-2.7379117	1.71E-16	1.05E-14
0	-2.824343595	-2.605315791	2.27E-04	0.013855074
0	-2.829884601	-2.608416317	2.27E-04	0.013837116
0	-2.943646843	-2.703931986	-3.22E-17	-1.96E-15
2.78E-17	-3.271692023	-2.051857917	2.58E-04	0.015758894
2.78E-17	-3.301708209	-2.068653435	2.58E-04	0.015755334
0	-3.39181763	-2.120275411	4.75E-14	2.89E-12
0	-3.613157296	-1.39499657	2.78E-04	0.016952078
1.73E-18	-3.611767516	-1.394218937	2.78E-04	0.016957265
-8.67E-19	-3.732150061	-1.437011582	-5.24E-17	-3.20E-15
1.73E-18	-3.616262344	-1.384268376	2.79E-04	0.017040043
8.67E-19	-3.617542222	-1.384589645	2.79E-04	0.017037841
-8.67E-19	-3.736747758	-1.426681788	-3.43E-16	-2.09E-14
8.67E-19	-3.646316593	-1.264338913	2.54E-04	0.015484551
1.73E-18	-3.663536776	-1.26634902	2.50E-04	0.01521921
0	-3.76742205	-1.303051126	-5.83E-18	-3.56E-16
0	-3.603371951	1.360841795	2.41E-04	0.014720567
-3.47E-18	-3.591666991	1.387279193	2.39E-04	0.01457322
-3.47E-18	-3.606692125	1.361645311	2.41E-04	0.014716069
0	-3.595317745	1.389289875	2.39E-04	0.014561225
0	-3.731026211	1.436693447	-2.90E-17	-1.77E-15
3.47E-18	-3.742995915	1.409259316	9.40E-63	0
-5.20E-18	-3.68995158	1.038343435	2.14E-04	0.013082321
-1.73E-18	-3.73632192	1.043566766	1.98E-04	0.012093591
-1.73E-18	-3.824700909	1.07445806	-3.50E-18	-2.13E-16
-4.86E-17	-3.839345883	-0.506668755	2.81E-04	0.017114858
-2.08E-17	-3.95826065	-0.520527852	2.38E-04	0.014517914
3.47E-17	-3.964579511	-0.521921631	-6.54E-18	-3.99E-16
-2.08E-17	-3.845488207	-0.452916627	2.79E-04	0.017042623
-3.47E-18	-3.846743289	0.443962331	2.80E-04	0.017072458
-2.08E-17	-3.964384822	-0.466772088	2.22E-04	0.013531421
6.94E-18	-3.967776695	0.457572344	2.25E-04	0.013693439
1.04E-17	-3.97251561	0.457573259	-1.17E-16	-7.15E-15
4.16E-17	-3.97087035	-0.466770784	-2.66E-17	-1.62E-15
5.20E-17	-3.841512192	0.482023906	2.78E-04	0.016985604
3.47E-17	-3.963047093	0.495691811	2.35E-04	0.014343758
-2.08E-17	-3.968043209	0.49679621	1.54E-16	9.40E-15
0	5.75E-05	3.908711869	3.93E-04	0.023976765
5.29E-23	5.75E-05	3.908711966	3.93E-04	0.023976765
0	0.583069184	3.863020408	3.84E-04	0.023398576
-2.78E-17	0.590849901	3.9091248	3.84E-04	0.023392954
5.55E-17	0.598383121	3.954986801	-1.12E-14	-6.82E-13
0	3.543165585	1.593066315	3.09E-04	0.018871254
0	3.633852362	1.383624533	3.19E-04	0.019467709
1.39E-17	3.657496719	1.389980446	3.16E-04	0.019268013
1.39E-17	3.563302234	1.604597033	3.01E-04	0.018353231
2.78E-17	3.736258221	1.41964785	-4.31E-17	-2.63E-15
0	3.639456342	1.633281268	-1.09E-17	-6.67E-16
0	3.291716534	2.104421111	3.83E-04	0.023336343
2.78E-17	3.322568019	2.122087706	3.82E-04	0.023316216
2.78E-17	3.372191756	2.151236959	-7.67E-64	5.30E-140
0	2.91268803	2.593287447	3.19E-04	0.019456179
0	2.903154949	2.587828381	3.21E-04	0.019607505
-6.94E-18	2.984009054	2.653980507	-1.94E-17	-1.19E-15
0	2.836916985	2.667409364	3.36E-04	0.020507836
1.39E-17	2.843437652	2.673825475	3.36E-04	0.020473613
6.94E-18	2.916460963	2.7359656	-4.34E-17	-2.65E-15
0	1.278398116	3.688251872	3.71E-04	0.022618797
0	1.327880343	3.676793902	3.94E-04	0.024036143
3.47E-18	1.328729738	3.679333757	3.94E-04	0.024029013
0	1.279568581	3.695186924	3.69E-04	0.022478745
0	1.361249058	3.760943309	5.79E-16	3.53E-14
0	1.31067382	3.773245617	-1.14E-17	-6.92E-16
-6.94E-18	1.359677018	3.662845911	3.85E-04	0.023479683
0	1.361700559	3.666135636	3.84E-04	0.023434839
0	1.393980153	3.7471451	-2.83E-17	-1.73E-15
0	2.179120901	3.223337884	3.28E-04	0.019988786
-6.94E-18	2.183179444	3.229935879	3.27E-04	0.019954231
6.94E-18	2.242863354	3.310210416	-6.32E-17	-3.85E-15
6.94E-18	2.241642606	3.176655895	3.19E-04	0.019482263
0	2.248354949	3.183260693	3.18E-04	0.019411234
6.94E-18	2.307966258	3.263438808	-1.64E-17	-1.00E-15
1.39E-17	2.150405874	-3.218724383	2.78E-04	0.016946076
0	2.158273971	-3.231510862	2.77E-04	0.016895709
0	2.224422141	-3.322195031	-2.98E-17	-1.82E-15
0	2.255408405	-3.139911999	2.68E-04	0.016322907
0	2.268424097	-3.15279913	2.65E-04	0.016170091
-1.39E-17	2.333219369	-3.241629981	-5.31E-18	-3.24E-16
0	2.737725433	-2.719654844	2.54E-04	0.01547083
0	2.758045502	-2.739774019	2.53E-04	0.015445597
-2.78E-17	2.84050524	-2.815476863	-2.61E-16	-1.59E-14
0	2.959836218	-2.432429933	2.12E-04	0.012922429
0	3.009016843	-2.460083033	1.95E-04	0.011869213
0	3.075001354	-2.520661913	-1.33E-18	-8.11E-17
2.78E-17	3.815906371	0.7707888	2.77E-04	0.016865452
1.39E-17	3.795343533	0.765261365	2.78E-04	0.016958358
0	3.918471794	0.788959925	9.59E-18	5.85E-16
2.78E-17	3.819008326	0.557981237	2.54E-04	0.015487849
0	3.851230334	0.558315658	2.48E-04	0.015099035
1.39E-17	3.94831647	0.575517089	-1.19E-17	-7.27E-16
0	3.674408977	-1.167263184	2.47E-04	0.015078068
-2.78E-17	3.485318082	-1.589668024	2.11E-04	0.012886956
-2.78E-17	3.714654073	-1.177099107	2.46E-04	0.014986145
0	3.544947823	-1.623195305	1.88E-04	0.01145556
0	3.618903298	-1.646669113	-5.28E-18	-3.22E-16
2.78E-17	3.811424293	-1.207815409	-5.36E-17	-3.27E-15
1.39E-17	3.821079719	-0.470972732	2.38E-04	0.014520619
0	3.79503357	-0.702007157	2.54E-04	0.015504768
0	3.823162383	-0.70888175	2.52E-04	0.015393877
1.39E-17	3.856460374	-0.470605935	2.32E-04	0.014155811
2.78E-17	3.930578897	-0.725024716	-3.82E-17	-2.33E-15
0	3.959668937	-0.486117491	2.43E-17	1.48E-15
5.55E-17	3.85698363	0.029420419	2.50E-04	0.015262689
-5.55E-17	3.94356364	0.030318492	2.50E-04	0.015259767
5.55E-17	3.999874138	0.030771221	1.06E-15	6.46E-14
8.33E-17	3.334079943	-1.928242821	2.41E-04	0.014713389
-2.78E-17	3.430189634	-1.9822819	2.26E-04	0.013789746
2.78E-17	3.462477767	-1.996687975	-1.30E-17	-7.92E-16
0	3.230003231	-2.098563422	2.42E-04	0.014747712
-5.55E-17	3.325696452	-2.152368692	2.20E-04	0.013392221
2.78E-17	3.353181111	-2.172493295	1.74E-18	1.06E-16
0	-9.73E-05	-3.785098931	1.27E-04	0.007763316
1.06E-22	-9.86E-05	-3.785098766	1.27E-04	0.00776331
-1.06E-22	-9.73E-05	-3.785099082	1.27E-04	0.007763325
1.06E-22	-9.87E-05	-3.785099093	1.27E-04	0.007763329
2.78E-17	-0.551492077	-3.708820506	1.09E-04	0.006649324
0	-0.563331257	-3.777984029	1.76E-04	0.01072187
0	-1.61E-04	-3.644436679	8.21E-05	0.005007759
2.12E-22	-1.63E-04	-3.64443669	8.21E-05	0.005007759
2.78E-17	-0.538484669	-3.630165815	8.54E-05	0.005211652
2.17E-19	-1.250868383	-3.507611922	9.90E-05	0.006035954
2.17E-19	-1.252649114	-3.507176265	9.90E-05	0.006040053
2.17E-19	-1.252704178	-3.507338296	9.91E-05	0.00604597
2.17E-19	-1.250938252	-3.508020056	9.92E-05	0.006050096
0	-1.253689862	-3.506701055	9.90E-05	0.006037922
0	-1.253806547	-3.506888839	9.91E-05	0.006045441
0	-2.069544373	-3.086434663	9.63E-05	0.00587151
-3.47E-18	-2.071207691	-3.089111436	9.80E-05	0.005975496
0	-2.084090113	-3.074746182	9.57E-05	0.005839581
3.47E-18	-2.086887964	-3.077466075	9.78E-05	0.005965515
0	-1.185410297	-3.33971141	6.39E-05	0.00389813
2.17E-19	-1.183738723	-3.340424759	6.39E-05	0.003898699
2.17E-19	-1.186463634	-3.339263878	6.39E-05	0.003897467
-3.47E-18	-2.65523283	-2.518262029	7.99E-05	0.00487638
-3.47E-18	-2.66001266	-2.522908615	8.25E-05	0.00503013
-6.94E-18	-2.681179619	-2.486976486	7.94E-05	0.004841486
0	-2.687829203	-2.490697324	8.21E-05	0.005010884
0	1.24E-04	3.799166116	1.36E-04	0.008318676
0	1.25E-04	3.799166254	1.36E-04	0.008318682
0	1.25E-04	3.799166356	1.36E-04	0.008318688
0	1.24E-04	3.799166364	1.36E-04	0.008318692
0	2.07E-04	3.667711681	8.78E-05	0.005355471
0	2.05E-04	3.667711711	8.78E-05	0.005355471
0	1.26E-04	3.799166116	1.36E-04	0.008318676
0	1.26E-04	3.799166372	1.36E-04	0.008318693
-2.12E-22	2.09E-04	3.667711726	8.78E-05	0.005355471
2.78E-17	0.56469246	3.752660745	1.33E-04	0.008130183
-5.55E-17	0.574029335	3.807986096	2.12E-04	0.012921455
1.06E-22	-9.59E-05	-3.785098834	1.27E-04	0.007763313
0	-9.59E-05	-3.785099131	1.27E-04	0.00776333
0	-1.59E-04	-3.644436825	8.21E-05	0.005007761
-8.33E-17	0.563312111	-3.733154757	1.22E-04	0.007412261
-2.78E-17	0.573952488	-3.795914078	1.97E-04	0.012022643
-6.94E-18	1.263700443	-3.510702014	1.02E-04	0.006207688
-6.94E-18	1.199149428	-3.530239315	1.01E-04	0.006141364
0	1.26585606	-3.517115761	1.06E-04	0.006459582
0	1.201346392	-3.543196711	1.09E-04	0.006630724
-6.94E-18	1.307490775	-3.491553916	1.01E-04	0.006142338
6.94E-18	1.312052435	-3.498967182	1.06E-04	0.006458881
2.78E-17	0.551849677	-3.663460049	9.56E-05	0.005830542
1.39E-17	2.162035208	-3.017850455	9.48E-05	0.005785641
-1.39E-17	2.061586382	-3.094559608	9.68E-05	0.005907814
1.39E-17	2.071028174	-3.109903509	1.07E-04	0.006547085
1.39E-17	2.177654169	-3.033315136	1.07E-04	0.006539057
-1.39E-17	1.966333293	-2.963974744	6.53E-05	0.003984782
0	2.068730253	-2.889934448	6.48E-05	0.003952655
0	3.19514623	2.048242073	1.33E-04	0.008094766
-5.55E-17	3.232168134	2.069442057	1.88E-04	0.01143699
-1.39E-17	3.45178082	1.558645276	1.37E-04	0.008361085
0	3.427616698	1.544808325	1.14E-04	0.006927888
-1.39E-17	3.510965268	1.340396564	1.13E-04	0.006884159
-2.78E-17	3.539338673	1.348023704	1.37E-04	0.008372534
2.78E-17	3.123688271	2.006267281	9.91E-05	0.006044272
1.39E-17	3.317955217	1.503503139	8.02E-05	0.004890633
0	3.397549007	1.29767565	7.88E-05	0.004808808
1.39E-17	3.672265204	0.743456036	1.13E-04	0.006910173
-1.39E-17	3.647589626	0.736823065	9.78E-05	0.005965691
1.39E-17	3.66383846	0.536938285	9.18E-05	0.005597572
1.39E-17	3.702505155	0.537339585	1.13E-04	0.006917357
0	-1.319726253	3.520523582	1.14E-04	0.006934647
0	-1.314045106	3.522140161	1.13E-04	0.006921066
0	-1.319867848	3.520936175	1.14E-04	0.006954496
4.34E-19	-1.314213707	3.523114168	1.14E-04	0.006965455
4.34E-19	-1.322812023	3.519086881	1.14E-04	0.006927127
-4.34E-19	-1.323119225	3.519576378	1.14E-04	0.006953096
0	-1.426099563	3.459819791	1.06E-04	0.006461729
0	-1.439208348	3.477222134	1.21E-04	0.007393485
-6.25E-17	-2.050407528	3.103901988	9.74E-05	0.005944052
-4.51E-17	-2.13999581	3.222761291	2.71E-04	0.016521202
2.78E-17	-0.571325194	3.736308523	1.24E-04	0.007571888
2.78E-17	-0.580650634	3.790185783	1.88E-04	0.011489769
0	-1.260974558	3.375205051	7.34E-05	0.004479601
0	-1.255590175	3.377560387	7.35E-05	0.004482123
4.34E-19	-1.264086863	3.373831234	7.34E-05	0.004477109
0	-3.10442496	1.959514107	8.29E-05	0.005056744
-6.94E-18	-2.703784006	2.49937344	8.54E-05	0.005211802
2.78E-17	-3.139263146	1.97870195	1.01E-04	0.006144409
3.47E-18	-2.821336589	2.597450124	2.11E-04	0.012899848
1.73E-17	-2.652597082	2.565451447	8.77E-05	0.005348491
-4.16E-17	-2.0678999	3.092141106	9.74E-05	0.005941496
-4.86E-17	-2.157422525	3.210911174	2.70E-04	0.016491389
3.47E-18	-2.779447533	2.671293675	2.46E-04	0.014975328
0	-3.435823149	1.30274083	8.36E-05	0.005097162
-3.47E-18	-3.424435939	1.327981936	8.32E-05	0.005072633
-3.47E-18	-3.43980774	1.303705141	8.52E-05	0.005199263
0	-3.428817263	1.330394988	8.52E-05	0.005196813
0	-3.528253327	0.995008435	8.15E-05	0.004973562
-1.73E-18	-3.58390239	1.00127651	1.08E-04	0.006573593
-3.47E-17	-2.666831866	2.551070419	8.78E-05	0.005353172
4.16E-17	-2.793877287	2.657073361	2.47E-04	0.015043532
0	-3.127541224	-1.969756891	8.96E-05	0.005464484
2.78E-17	-3.163560933	-1.989911672	1.12E-04	0.00681125
0	-3.471679738	-1.333372301	9.69E-05	0.005910103
-8.67E-19	-3.500989651	-1.217885965	9.29E-05	0.005667434
-8.67E-19	-3.473215903	-1.333757903	9.77E-05	0.005962558
-8.67E-19	-3.521658055	-1.220298438	1.04E-04	0.006345773
0	-3.468976473	-1.343800963	9.77E-05	0.005959509
-8.67E-19	-3.4673084	-1.342867613	9.67E-05	0.005896305
1.39E-17	-3.689065423	-0.488365341	9.80E-05	0.005977345
-4.16E-17	-3.831763468	-0.504996268	2.61E-04	0.015940926
0	-3.69502954	-0.43629157	9.78E-05	0.005965097
2.43E-17	-3.695816409	0.427629151	9.77E-05	0.005961819
-4.16E-17	-3.837705797	-0.452918191	2.60E-04	0.015878026
4.51E-17	-3.841056816	0.443961232	2.66E-04	0.016206243
-3.12E-17	-3.689674956	0.464297196	9.71E-05	0.005925948
7.29E-17	-3.835517093	0.480698681	2.63E-04	0.016060449
2.78E-17	0.553844661	3.686619699	1.04E-04	0.006335165
3.47E-18	1.239667333	3.58625936	1.33E-04	0.008128321
3.47E-18	1.287837901	3.575814632	1.37E-04	0.008380706
3.47E-18	1.288857194	3.578862517	1.41E-04	0.008595672
0	1.241071916	3.594581587	1.42E-04	0.00867301
0	1.318513231	3.561686898	1.36E-04	0.00826658
-3.47E-18	1.320941528	3.565634645	1.40E-04	0.008567451
-1.39E-17	2.817569849	2.514996853	1.26E-04	0.007692097
-1.39E-17	2.806129986	2.508445884	1.16E-04	0.007048681
-6.94E-18	2.741464216	2.585141857	1.18E-04	0.007177743
-6.94E-18	2.749289127	2.592841301	1.27E-04	0.007736947
-6.94E-18	2.102629994	3.119090868	1.15E-04	0.007003587
6.94E-18	2.107500301	3.127008552	1.22E-04	0.007449524
0	2.162054195	3.072516425	1.13E-04	0.006870126
6.94E-18	2.170109103	3.080442274	1.21E-04	0.007389711
3.47E-18	-1.960376266	-2.940746913	6.23E-05	0.003800669
0	-1.974997345	-2.929156077	6.21E-05	0.0037874
0	-2.490634346	-2.380067566	5.24E-05	0.003194783
-3.47E-18	-2.517362779	-2.349434808	5.22E-05	0.003184598
-2.78E-17	-2.997784228	-1.89542158	6.32E-05	0.00385328
0	-3.300024301	-1.272759876	6.28E-05	0.003833081
-8.67E-19	-3.351404863	-1.16504035	6.38E-05	0.003894532
0	-3.295959546	-1.282366101	6.28E-05	0.003829785
2.78E-17	-0.558402772	3.658803081	9.48E-05	0.005782183
3.47E-18	1.241010171	3.458297083	8.92E-05	0.005439805
6.94E-18	1.19487602	3.47385523	8.88E-05	0.005415089
0	1.272030674	3.445033507	8.86E-05	0.005405174
6.94E-18	1.246343718	-3.337510512	6.62E-05	0.004040319
-6.94E-18	1.201854159	-3.354899608	6.64E-05	0.004053125
6.94E-18	1.141048613	-3.383875768	6.75E-05	0.004114579
0	3.499895888	0.710656699	6.70E-05	0.004087703
1.39E-17	3.52403493	0.512168396	6.51E-05	0.003971818
0	2.614389697	-2.604668438	8.81E-05	0.005371475
-2.78E-17	2.638773884	-2.628811553	1.05E-04	0.006425667
1.39E-17	3.654772606	-0.452799094	8.56E-05	0.005221641
1.39E-17	3.63237917	-0.674386051	8.89E-05	0.005421928
0	3.666133944	-0.682635614	1.07E-04	0.006525041
0	3.697229658	-0.452358924	1.07E-04	0.006500239
1.39E-17	3.477699891	-0.651140221	6.23E-05	0.003801461
1.39E-17	3.506152842	-0.43046261	6.14E-05	0.003742265
-1.39E-17	2.821637964	-2.32655165	7.95E-05	0.004847084
0	2.880654984	-2.359735494	1.10E-04	0.006739313
5.55E-17	3.082189741	-2.009847579	8.50E-05	0.00518721
5.55E-17	3.197021702	-2.074413947	1.79E-04	0.010908702
2.78E-17	3.509990594	-1.118600536	8.62E-05	0.00525702
2.78E-17	3.55828486	-1.130403677	1.11E-04	0.006800466
5.55E-17	3.325015843	-1.521266622	7.93E-05	0.004835913
2.78E-17	3.39657174	-1.5614995	1.19E-04	0.007280494
2.78E-17	3.370641866	-1.074369204	6.18E-05	0.003768499
-2.78E-17	3.218520562	-1.487464459	6.21E-05	0.003790015
2.78E-17	3.180002545	-1.846108612	8.43E-05	0.005143502
-2.78E-17	3.29533426	-1.910955563	1.77E-04	0.010794791
0	2.495648037	-2.495656663	6.10E-05	0.003720631
-1.39E-17	2.726620742	-2.239318634	6.02E-05	0.003671741
-5.55E-17	3.68551499	0.027799454	8.67E-05	0.00528647
-5.55E-17	3.789411131	0.028877144	1.54E-04	0.009390661
-6.94E-18	2.016685409	3.003495831	7.57E-05	0.004614909
6.94E-18	2.076214088	2.957060248	7.47E-05	0.004557084
-1.39E-17	2.703428051	2.421048258	7.79E-05	0.004749086
-6.94E-18	2.636310952	2.495660307	7.82E-05	0.004766975
-5.55E-17	3.604428136	0.027147526	7.08E-05	0.004315571
-4.51E-17	-2.064609094	3.08852188	9.59E-05	0.005850904
-4.86E-17	-2.649580733	2.562134031	8.66E-05	0.005281379
-4.34E-19	-1.37554581	3.334693764	7.35E-05	0.004480439
3.47E-18	-2.048172659	3.099964178	9.61E-05	0.005859281
0	-3.239546584	1.234177064	5.46E-05	0.003332047
0	-3.40100236	0.950531909	6.08E-05	0.003709045
0	-3.229016888	1.259721009	5.45E-05	0.003326613
-2.78E-17	-2.958641954	1.876487469	5.76E-05	0.003516418
-3.47E-18	-2.685895906	2.489186628	8.10E-05	0.004940265
-4.16E-17	-2.663411099	2.548602723	8.67E-05	0.005290337
3.47E-17	-3.685690972	-0.436293445	9.50E-05	0.005791835
-3.47E-17	-3.688992964	0.427627832	9.56E-05	0.005833917
1.73E-17	-3.682481182	0.462707004	9.49E-05	0.005789503
6.94E-18	-3.67996684	-0.486358428	9.51E-05	0.005803025
-5.55E-17	3.042611994	-1.980868277	7.50E-05	0.004572884
5.55E-17	3.133507837	-1.82536395	7.41E-05	0.004522476
