# Supplementary material for: Flow velocity-driven differentiation of human mesenchymal stromal cells in silk fibroin scaffolds: A combined experimental and computational approach
Source: PLoS One. 2017 Jul 7;12(7):e0180781. doi: 10.1371/journal.pone.0180781 (PMC5501602; doi:10.1371/journal.pone.0180781)
Supplement: S1 File — The zip file contains results of biochemical assays (metabolic activity per cell, DNA amount, osteogenic differentiation), μCT monitoring, ROC analysis, scaffold permeability determination, SS and velocity simulations. (ZIP) [file pone.0180781.s001.zip › Velocity Magnitude Bioreactor Volume.csv]

x	y	z	v [m/s] @ Vin=0.001	v [m/s] @ Vin=0.061
-1.5	0	-3.67308386	5.91E-05	0.003603509
-1.5	0	-3.67306407	5.91E-05	0.003603507
-1.500009622	-3.39E-21	-3.673086761	5.91E-05	0.003603525
-1.877295899	-1.39E-17	-3.424649406	6.79E-05	0.004133123
-1.851590261	-6.94E-18	-3.350633799	6.70E-05	0.004080906
-1.5	0	-3.215380993	5.86E-05	0.003576844
-2.011603947	-1.73E-18	-2.893103712	8.15E-05	0.004400075
-1.851814498	0	3.753279909	5.98E-05	0.003790864
-1.851814552	1.32E-23	3.753280033	5.98E-05	0.003790864
-1.849243024	-1.32E-23	3.752915602	5.98E-05	0.003789524
-1.5	9.56E-18	3.703389612	5.91E-05	0.003607557
-1.5	-2.78E-17	3.262896954	5.86E-05	0.003576101
-1.5	-5.32E-17	3.703417204	5.91E-05	0.00360756
-1.500007531	1.67E-17	3.703419277	5.91E-05	0.003607573
-1.928923981	0	3.376464716	6.75E-05	0.004155568
-2.062461848	-1.39E-17	3.221447189	7.48E-05	0.004454335
-1.937025661	0	3.097981202	7.43E-05	0.004340986
-1.715974076	-1.39E-17	3.061005003	6.73E-05	0.003900774
-1.5	0	2.990213617	5.87E-05	0.003578893
-2.009749001	0	-2.873833476	8.14E-05	0.004397415
-1.5	-2.78E-17	-3.004899773	5.87E-05	0.00358019
-2.033250448	0	-2.877647351	8.24E-05	0.004438472
-1.5	2.78E-17	-2.641473689	5.87E-05	0.003582739
-2.029874074	1.73E-18	-2.835637386	8.25E-05	0.004411723
-1.926670521	1.39E-17	-2.528944424	7.93E-05	0.004148913
-2.055461073	6.94E-18	2.576591761	8.74E-05	0.004537724
-2.127687162	0	2.619505928	9.01E-05	0.004641137
-1.5	2.78E-17	2.642787121	5.87E-05	0.00358287
-2.153534962	-3.47E-18	2.366772184	9.22E-05	0.004541482
-2.079651509	-7.63E-17	2.221065315	8.82E-05	0.00428593
-1.5	4.16E-17	1.904651652	5.87E-05	0.00358344
-1.5	0	-2.25181145	5.87E-05	0.003583014
-2.153033596	0	-2.33819142	9.22E-05	0.004510008
-2.13914495	0	-2.155445857	9.26E-05	0.004522892
-1.5	0	-1.750103505	5.87E-05	0.003583644
-2.272583804	0	-2.152200132	9.96E-05	0.004738157
-1.833682154	-2.78E-17	-1.747726065	7.64E-05	0.004120691
-1.706383888	-4.16E-17	1.828941386	6.91E-05	0.003822328
-1.5	1.39E-17	1.7587863	5.87E-05	0.003583478
-2.147845743	-1.39E-17	2.145402103	9.16E-05	0.004361844
-1.946039991	-2.78E-17	1.000234531	7.53E-05	0.003834854
-1.5	0	0.756937847	5.88E-05	0.003583978
-1.5	-1.39E-17	1.346583424	5.87E-05	0.003583731
-2.137611976	0	1.201004333	8.24E-05	0.003942495
-2.202977903	1.39E-17	1.363295387	8.72E-05	0.004086666
-1.698832966	0	-1.555152154	6.84E-05	0.003771778
-1.5	5.55E-17	-1.501344589	5.87E-05	0.003583778
-1.649659103	0	0.673249614	6.36E-05	0.00365459
-1.5	0	0.558794371	5.88E-05	0.003584044
-1.788148078	0	0.420832184	6.61E-05	0.003673709
-1.5	2.78E-17	-0.368269101	5.88E-05	0.003584062
-1.84719199	0	-0.12765544	6.76E-05	0.003692091
-1.81771144	2.78E-17	-0.626652564	6.93E-05	0.003743201
-1.5	0	-0.663131829	5.88E-05	0.003584006
-1.804527156	0	-1.234344256	6.88E-05	0.00373643
-2.217284413	5.55E-17	-0.851371475	8.41E-05	0.003990188
-2.148908589	-5.55E-17	0.071011977	7.69E-05	0.003830106
-2.197817723	1.39E-17	1.071430549	8.51E-05	0.003997733
-37.47508078	-6.94E-18	0.393641679	0.001589895	0.084728702
-37.66435863	0	0.529077823	0.001401251	0.081546202
-37.9	6.94E-18	0.427712326	0.001566168	0.083190992
-37.75919232	0	0.238900626	0.001836897	0.087387296
-37.9	0	0.316425826	0.001713322	0.085662832
-37.9	0	0.215865701	0.001795714	0.086952864
-37.46378094	1.39E-17	0.086342508	0.00188032	0.088019132
-37.72100836	0	-0.041939527	0.001856401	0.087923672
-37.9	0	-0.162942371	0.001806713	0.087505159
-37.72482135	1.39E-17	-0.223748459	0.001844204	0.087902187
-37.9	0	-0.338514193	0.001689211	0.086201262
-37.42771191	1.95E-18	0.747117676	8.16E-04	0.065257239
-37.9	6.94E-18	0.563161401	0.001315646	0.079111712
-37.43152945	6.72E-18	0.749074887	8.11E-04	0.065113459
-37.9	-7.72E-18	0.782897969	7.82E-04	0.059553833
-37.42812292	-1.86E-17	0.750527581	8.07E-04	0.064974575
-37.8997222	-1.34E-17	0.783186076	7.81E-04	0.059524599
-37.55899895	6.94E-18	-0.310067757	0.001727486	0.086624716
-37.7065069	-1.39E-17	-0.429113289	0.001566696	0.084860574
-37.9	0	-0.464894641	0.001492025	0.082907534
-37.43174308	0	-0.755889275	7.93E-04	0.063051448
-37.9	0	-0.73258229	9.12E-04	0.065431698
-37.42813795	0	-0.758569767	7.86E-04	0.062869983
-37.89960141	0	-0.733235841	9.11E-04	0.065388336
-37.9	5.42E-20	-0.733231301	9.11E-04	0.065385897
-37.9	-4.04E-18	0.783195494	7.81E-04	0.059520633
42.09963323	1.45E-17	-0.740124889	0.001000066	0.061002986
42.1	3.37E-17	-0.740107965	0.001	0.061
42.1	-5.42E-18	-0.739814351	0.001	0.061
42.01617535	0	-0.460755679	0.001047623	0.061586616
42.1	0	-0.513163605	0.001	0.061
42.1	1.39E-17	-0.393097166	0.001	0.061
41.83162812	3.47E-18	-0.556356485	0.001143831	0.063379869
42.09574091	1.08E-18	-0.737797419	0.001002283	0.061037769
41.88320709	0	-0.243841355	0.001133045	0.06214564
41.79184101	2.78E-17	-0.295739771	0.001185618	0.06276
42.1	2.78E-17	-0.152184519	0.001	0.061
42.09969398	0	0.762882657	0.001000052	0.061003294
42.1	5.42E-20	0.762875341	0.001	0.061
42.1	0	0.762232842	0.001	0.061
41.7841515	0	-0.577447821	0.001162226	0.063852361
41.91657621	0	0.559873176	0.001108403	0.062560295
42.1	-1.39E-17	0.50968268	0.001	0.061
42.1	-1.39E-17	0.578894796	0.001	0.061
41.78825011	0	0.571193144	0.00116423	0.063758831
41.83238953	0	0.519547126	0.001158157	0.063276429
41.79860193	-6.94E-18	0.534527233	0.001175879	0.063534037
42.1	-1.39E-17	0.326740887	0.001	0.061
41.91348184	-2.78E-17	0.216148922	0.001122265	0.061906378
42.1	4.16E-17	0.149489134	0.001	0.061
41.90654344	2.78E-17	0.024806155	0.001126814	0.061940095
41.79124789	0	0.438558474	0.001187906	0.063319204
41.74365046	2.78E-17	0.096278529	0.001257798	0.06317912
1.846620947	2.60E-18	-3.707291797	6.07E-05	0.003465552
1.503504389	1.84E-17	-3.656626365	5.94E-05	0.003619747
1.5	1.54E-17	-3.658604404	5.93E-05	0.003616403
1.843158087	6.16E-17	-3.714704688	6.05E-05	0.00345149
1.704802087	1.39E-17	-3.380827234	6.33E-05	0.003793022
1.5	2.26E-17	-3.655462292	5.93E-05	0.003616165
1.5	0	-3.245921733	5.87E-05	0.003577384
1.895601068	0	-3.052979421	7.36E-05	0.004703048
1.671954891	2.78E-17	3.542904327	5.97E-05	0.003506681
1.847745494	-1.39E-17	3.761875361	5.87E-05	0.003342468
1.5	-3.90E-18	3.767274024	5.91E-05	0.003606499
1.5	8.26E-17	3.769104055	5.91E-05	0.003606684
1.854327216	-3.56E-17	3.768622531	5.87E-05	0.003338166
1.86073512	1.91E-17	3.764348594	5.88E-05	0.003336265
1.5	-1.39E-17	3.415674855	5.87E-05	0.003581395
1.950243086	6.94E-18	3.415034977	6.52E-05	0.003624436
1.978388182	-6.94E-18	2.933658223	7.99E-05	0.00553617
2.045417751	0	3.004380578	7.87E-05	0.005261706
1.904894919	-6.94E-18	-2.973438987	7.39E-05	0.004730438
1.5	5.55E-17	-2.654971719	5.88E-05	0.003585702
1.5	0	-2.968070606	5.87E-05	0.003580884
1.965739349	-6.94E-18	-3.000231996	7.63E-05	0.004902764
1.862672326	1.39E-17	-2.387667644	7.73E-05	0.005757073
2.064819759	-1.39E-17	-2.67184742	8.60E-05	0.005520936
1.857041602	0	2.489002482	7.61E-05	0.005575264
2.010556176	1.39E-17	2.42434326	8.47E-05	0.00640421
1.695460719	2.78E-17	2.201337749	6.97E-05	0.004642394
1.5	-2.78E-17	2.276431644	5.88E-05	0.00358572
2.01724016	0	2.907468252	8.15E-05	0.00567074
1.996193302	-3.47E-18	2.890167341	8.07E-05	0.005609016
1.5	2.78E-17	2.80710553	5.88E-05	0.003585408
1.5	0	3.071713726	5.88E-05	0.003584086
1.653070725	2.78E-17	-0.473510757	6.61E-05	0.004516688
1.5	-6.94E-18	-0.614202692	5.88E-05	0.003588248
1.5	8.33E-17	-0.420276836	5.88E-05	0.003588463
2.017493907	6.94E-18	-0.195252339	7.87E-05	0.0072959
1.5	1.39E-17	-0.341176848	5.88E-05	0.003588492
2.558804727	2.78E-17	-0.986442929	1.11E-04	0.01009309
2.17744444	0	-1.106249431	9.14E-05	0.00769568
1.5	0	-1.467685436	5.88E-05	0.003587053
2.337846343	3.47E-18	-1.771919228	1.04E-04	0.008341032
2.288645988	3.47E-18	-1.811636677	1.01E-04	0.008061761
1.5	-2.78E-17	-1.834844066	5.88E-05	0.003586376
1.839905277	1.39E-17	-2.191278201	7.61E-05	0.005620849
1.5	2.78E-17	-2.208200006	5.88E-05	0.003585881
2.060545159	0	-2.280045573	8.75E-05	0.006618682
2.364515824	0	-1.786587996	1.05E-04	0.008467903
1.5	0	0.339653471	5.88E-05	0.003588498
1.5	1.39E-17	1.942142692	5.88E-05	0.003586128
2.224654049	6.94E-18	1.707288657	9.78E-05	0.008232655
1.5	2.78E-17	1.453982606	5.88E-05	0.003587016
2.319769364	0	1.7799195	1.03E-04	0.008779338
1.5	0	0.738375449	5.88E-05	0.003588363
2.339096801	0	1.628113985	1.03E-04	0.008982039
1.579345182	0	0.691114104	6.27E-05	0.004107401
2.405552862	6.94E-18	-0.052174947	9.41E-05	0.010014021
2.351014315	0	-0.016880418	9.16E-05	0.009685263
2.400810731	0	0.080202231	9.48E-05	0.00996528
1.5	-3.47E-18	0.666360986	5.88E-05	0.003588482
-1.846959584	-2.03E-17	-3.728044464	5.78E-05	0.003687123
-1.847320427	4.87E-21	-3.728093353	5.78E-05	0.003685404
-1.846959511	3.11E-18	-3.728044559	5.78E-05	0.003687122
-1.846959366	-2.06E-17	-3.72804454	5.78E-05	0.003687123
-1.846959568	9.28E-19	-3.728043961	5.78E-05	0.003687124
-1.844809038	7.94E-22	-3.727703931	5.78E-05	0.003686605
-2.174639626	1.39E-17	3.598237536	4.82E-05	0.003448549
-2.213013319	2.49E-18	3.797053674	2.35E-05	0.001773559
-1.851993141	1.32E-23	3.753301703	5.98E-05	0.003789867
-1.851815024	0	3.753279832	5.98E-05	0.003790864
-1.851814684	1.32E-23	3.753280051	5.98E-05	0.003790864
-2.213208341	-3.23E-18	3.796805427	2.35E-05	0.001774418
-2.213141126	3.19E-17	3.797061309	2.35E-05	0.001772827
-2.240501324	1.39E-17	3.513677312	5.18E-05	0.003743957
-2.576238277	2.67E-17	3.431620816	3.44E-05	0.003086292
-2.392400948	-1.21E-17	3.346188879	5.67E-05	0.004257766
-2.12200731	6.94E-18	3.462915292	6.08E-05	0.003989909
-2.360044733	3.47E-18	3.349008619	5.80E-05	0.004265457
-2.575616373	-3.25E-19	-3.439686648	3.25E-05	0.00292232
-2.257497844	2.71E-20	-3.729407377	2.69E-05	0.002110737
-2.580440669	-3.58E-17	-3.440528954	3.21E-05	0.002898917
-2.580821119	9.00E-18	-3.439239416	3.22E-05	0.002906768
-2.325656385	-6.94E-18	-3.409582611	5.46E-05	0.004051541
-2.205034359	0	-3.776296368	2.61E-05	0.001983001
-1.974606177	-6.94E-18	-3.383672424	6.81E-05	0.004239569
-2.20482836	-1.36E-20	-3.776415308	2.61E-05	0.001983003
-2.20486638	0	-3.776278627	2.61E-05	0.001983637
-2.101895628	0	-3.529847945	5.82E-05	0.003955219
-2.275269174	-6.94E-18	-3.413739934	5.79E-05	0.004179357
-2.204896653	1.36E-20	-3.776420481	2.61E-05	0.001982605
-2.277864636	1.39E-17	-3.078655602	7.89E-05	0.005021156
-2.284420883	0	-3.35253618	6.09E-05	0.004284389
-2.017409723	-1.39E-17	-3.286263942	7.21E-05	0.004405936
-2.580916403	-4.29E-17	-3.440069854	3.21E-05	0.002900078
-2.044607615	-1.73E-18	-2.893191092	8.22E-05	0.004464587
-2.577113379	2.72E-17	3.431485681	3.44E-05	0.0030842
-2.213380291	-1.87E-17	3.796822013	2.35E-05	0.001773702
-2.576682991	-3.25E-19	3.430217451	3.45E-05	0.003093723
-2.400297629	-6.94E-18	3.333802509	5.73E-05	0.004309816
-1.851814671	-1.32E-23	3.753279964	5.98E-05	0.003790864
-2.041196054	-1.39E-17	3.393822889	6.95E-05	0.004304106
-2.3884205	-1.39E-17	3.164133956	7.18E-05	0.005082748
-2.159192821	-6.94E-18	3.305059675	7.11E-05	0.00458492
-2.561307522	0	3.115735678	6.69E-05	0.005269824
-2.809644976	-5.42E-20	3.159100384	4.34E-05	0.004282279
-2.894440772	-5.42E-20	3.05886436	4.68E-05	0.00472543
-2.894951201	-5.42E-20	3.059102971	4.68E-05	0.004722119
-2.27149047	2.78E-17	3.150354514	7.54E-05	0.004909993
-2.365600819	0	3.045506816	7.99E-05	0.005260668
-2.505938411	6.94E-18	3.006659956	7.60E-05	0.005411811
-2.096034495	0	3.052949838	8.03E-05	0.004635748
-2.221657645	-6.94E-18	2.990491815	8.28E-05	0.005003417
-2.5817068	-2.23E-17	-3.439316778	3.21E-05	0.002902953
-2.765169696	1.08E-19	-3.254407873	3.63E-05	0.003651204
-2.630816967	6.94E-18	-2.97575971	7.60E-05	0.005791616
-2.707110011	-1.73E-17	-2.918625605	7.70E-05	0.006053803
-2.909497702	0	-3.101143689	4.04E-05	0.004289578
-2.579820515	-6.94E-18	-2.9578454	7.93E-05	0.005832097
-2.200389653	-1.73E-18	-2.893056313	8.16E-05	0.004867372
-2.637250587	-2.08E-17	-2.938606173	7.90E-05	0.005968356
-2.566750825	-1.39E-17	-3.187650503	5.93E-05	0.004831146
-2.338000098	0	-3.373554126	5.75E-05	0.004276793
-2.414991433	0	-3.106277193	7.18E-05	0.005072693
-2.913244701	0	-3.104310396	3.98E-05	0.004261349
-2.913504402	-1.08E-19	-3.104708058	3.97E-05	0.00425747
-2.914125227	0	-3.10410661	3.98E-05	0.004259559
-2.613379031	0	-2.882978569	8.28E-05	0.005983499
-2.45611836	0	-2.66362538	9.70E-05	0.005805608
-2.047345448	1.73E-18	-2.868706215	8.30E-05	0.004484857
-2.192925112	-6.94E-18	-2.588953312	8.87E-05	0.00487279
-3.224536357	3.09E-18	-2.819413751	5.36E-05	0.005609259
-3.225190107	1.90E-17	-2.819533437	5.36E-05	0.005605751
-3.107440972	5.42E-20	-2.927316862	4.83E-05	0.005095844
-2.914137845	-1.08E-19	-3.103703428	3.98E-05	0.004262915
-2.905518306	0	-2.877556353	6.88E-05	0.006190839
-2.914565942	0	-3.103741865	3.98E-05	0.004261329
-2.958483346	0	-2.905337748	6.11E-05	0.005800874
-2.062279673	0	-2.523524102	8.60E-05	0.00441814
-2.7201525	0	2.955124797	7.25E-05	0.005939415
-2.895300388	-5.42E-20	3.058685632	4.68E-05	0.004724009
-2.427047358	-1.39E-17	2.866177926	8.89E-05	0.005637041
-2.714847051	0	2.860312523	7.96E-05	0.006179153
-2.600366794	1.39E-17	2.707230416	9.54E-05	0.006296584
-2.785679519	6.94E-18	2.869049226	7.67E-05	0.006330807
-2.895164165	-5.42E-20	3.058397217	4.68E-05	0.004726476
-2.741920647	-1.39E-17	2.723482257	8.97E-05	0.006602804
-3.202773382	-2.71E-20	2.763473274	6.37E-05	0.00633225
-3.202526358	0	2.763396856	6.38E-05	0.006333337
-3.627568481	-2.09E-18	2.801584517	3.63E-05	0.00359969
-3.54055915	0	2.63375516	6.57E-05	0.006240279
-3.203363893	-5.42E-20	2.763333303	6.37E-05	0.006330538
-3.471735553	0	2.787912641	4.63E-05	0.004597937
-2.136326735	6.94E-18	2.771829621	8.75E-05	0.004681857
-2.240224879	1.39E-17	2.60645067	9.32E-05	0.00498027
-2.162429927	6.94E-18	2.531422433	9.28E-05	0.004700059
-2.219417457	6.94E-18	2.505685959	9.54E-05	0.004866622
-3.225591843	1.08E-18	-2.819160149	5.36E-05	0.00560749
-2.658759509	-2.08E-17	-2.915385565	8.01E-05	0.006073767
-2.683518418	-3.47E-18	-2.877818277	8.20E-05	0.00619354
-2.899044714	0	-2.646012705	9.27E-05	0.007211851
-2.737366003	-6.94E-18	-2.662805323	9.42E-05	0.006719229
-2.914788493	-1.39E-17	-2.766074331	8.07E-05	0.006766248
-3.225476335	-6.83E-18	-2.818796399	5.36E-05	0.005611224
-3.022040402	0	-2.649660143	8.80E-05	0.007313524
-3.558765888	2.08E-17	-2.725022398	5.24E-05	0.005275347
-3.639718351	-2.33E-17	-2.840673205	2.90E-05	0.002870497
-3.225961425	2.76E-17	-2.819204492	5.35E-05	0.005604638
-3.226067269	-2.44E-17	-2.819000707	5.36E-05	0.005607454
-3.559535062	-3.47E-18	-2.716243012	5.39E-05	0.005418416
-3.518653353	1.39E-17	-2.710529138	5.66E-05	0.005604376
-2.855435192	1.39E-17	-2.567048282	9.82E-05	0.007089942
-2.229290363	0	-2.21726785	9.70E-05	0.004652849
-2.288376537	6.94E-18	-2.270415109	9.86E-05	0.004891522
-2.352349256	0	2.188498996	1.00E-04	0.005082672
-2.652577331	0	2.188352733	1.13E-04	0.00609806
-2.587251389	1.39E-17	-2.542691571	1.02E-04	0.006199127
-2.751258223	4.16E-17	-2.381485088	1.09E-04	0.00670839
-2.374098089	6.94E-18	-2.214679979	1.02E-04	0.005166245
-3.211863492	1.39E-17	-2.631483881	8.04E-05	0.007297746
-3.589383665	3.47E-18	-2.715230275	5.31E-05	0.005300198
-3.640781845	-2.17E-18	-2.839983019	2.91E-05	0.00287747
-3.883883933	0	-2.837659678	2.62E-05	0.002361846
-3.640451359	5.42E-18	-2.840664122	2.90E-05	0.00286781
-3.867797146	6.94E-18	-2.682698192	4.92E-05	0.004514591
-4.007865253	-5.42E-20	-2.835540644	2.49E-05	0.002111638
-4.007629701	0	-2.836076132	2.48E-05	0.002104699
-4.008100204	0	-2.836054492	2.48E-05	0.002103669
-3.988795251	6.94E-18	-2.698953898	4.57E-05	0.004061443
-3.627878749	-2.81E-17	2.802203428	3.62E-05	0.003589841
-2.895847075	-6.94E-18	2.766146558	8.18E-05	0.006755905
-3.202620209	0	2.762849718	6.38E-05	0.0063363
-3.015090037	-6.94E-18	2.527865475	9.64E-05	0.00742469
-2.937999874	-6.94E-18	2.610831283	9.31E-05	0.00719271
-3.046550416	2.78E-17	2.615552348	8.93E-05	0.007415567
-2.724457391	1.39E-17	2.583205455	1.00E-04	0.006709268
-2.70928293	0	2.271031235	1.11E-04	0.006370189
-2.304564603	0	2.537894246	9.58E-05	0.005193148
-2.843308006	0	2.445777559	1.06E-04	0.007072798
-3.202968018	0	2.763285248	6.37E-05	0.006333159
-3.20315597	-2.71E-20	2.763140867	6.38E-05	0.006333867
-3.378307359	-3.47E-18	2.601913399	7.73E-05	0.006964726
-3.51475993	0	2.600594034	7.18E-05	0.006764838
-2.809531833	0	2.200002894	1.14E-04	0.006636934
-2.959747639	1.39E-17	2.31997613	1.11E-04	0.007327074
-3.557302121	0	2.585757089	7.22E-05	0.006765898
-4.00807927	-4.24E-22	2.835038232	2.49E-05	0.002108276
-4.008080815	8.47E-22	2.835040338	2.49E-05	0.002108248
-4.008078008	0	2.835040034	2.49E-05	0.002108253
-4.008073712	0	2.835039811	2.49E-05	0.002108271
-3.120679186	0	2.563381677	9.14E-05	0.007595673
-3.265686209	-8.67E-19	2.308536756	1.09E-04	0.008127429
-3.262892965	0	2.328914842	1.08E-04	0.008115567
-3.278467742	0	2.316502341	1.09E-04	0.008136669
-3.893877259	0	2.655381398	5.36E-05	0.004882939
-3.919763614	0	2.671895356	5.08E-05	0.004622648
-3.884288658	-6.94E-18	2.680332024	5.02E-05	0.004612457
-3.629721966	1.17E-18	2.80134646	3.63E-05	0.003597059
-3.999773878	-4.24E-22	2.834323195	2.51E-05	0.002140614
-3.643142465	8.67E-19	2.33079501	9.85E-05	0.007974561
-3.649923214	0	2.329032142	9.85E-05	0.007971503
-2.720746234	-1.39E-17	2.147398991	1.15E-04	0.006284057
-2.176321402	2.78E-17	1.820738573	9.20E-05	0.004318852
-2.512808993	1.39E-17	1.844320959	1.09E-04	0.005195181
-2.664229657	1.39E-17	2.022475461	1.14E-04	0.005904197
-2.630682282	1.39E-17	1.813186856	1.14E-04	0.005504121
-3.02375946	8.33E-17	2.216097743	1.16E-04	0.007410779
-2.952591051	2.78E-17	-2.514549652	1.00E-04	0.007368166
-2.90495373	0	-2.318629088	1.12E-04	0.007155475
-3.038275807	1.39E-17	-2.359298245	1.08E-04	0.007570837
-3.25688442	6.94E-18	-2.482501233	9.61E-05	0.00788095
-3.328420595	0	-2.424714161	9.82E-05	0.008021528
-3.356940168	3.47E-18	-2.449628877	9.50E-05	0.00796713
-3.493790835	0	-2.614929255	6.91E-05	0.00633973
-3.670785654	1.56E-17	-2.513744545	7.76E-05	0.006956006
-3.679104749	1.21E-17	-2.505387886	7.85E-05	0.007008765
-3.603259476	1.73E-18	-2.486360966	8.31E-05	0.007267331
-3.685770145	-1.56E-17	-2.518950104	7.64E-05	0.006839778
-3.326445741	6.94E-18	-2.335434288	1.04E-04	0.007976
-3.107555075	0	-2.159732007	1.19E-04	0.007575598
-2.861599515	0	-2.093858451	1.20E-04	0.006728563
-2.765040163	-1.39E-17	-1.971455262	1.19E-04	0.006247531
-3.065909666	-6.94E-18	-2.007217567	1.25E-04	0.007248077
-2.486633094	0	-1.777082242	1.11E-04	0.005147791
-2.245491303	-5.55E-17	-0.470521215	8.32E-05	0.00395579
-3.358140961	0	-2.413472069	9.83E-05	0.008059842
-3.035384067	6.94E-18	1.959424757	1.25E-04	0.006972015
-2.912504626	6.94E-18	1.846735454	1.24E-04	0.006410624
-3.025418544	0	1.874204023	1.28E-04	0.006813225
-1.901089071	2.78E-17	-1.46314119	7.80E-05	0.004019347
-2.389201889	-5.55E-17	-1.15844141	9.87E-05	0.004423482
-2.563694988	2.78E-17	-1.479612626	1.13E-04	0.005052031
-2.913278059	0	-1.91708427	1.25E-04	0.006648508
-2.700102632	2.78E-17	-1.680082928	1.20E-04	0.005703349
-5.164497227	0	-10.86435401	2.97E-10	7.20E-08
-5.164602781	-5.42E-20	-10.86470467	2.96E-10	7.19E-08
-5.164406251	0	-10.86501504	2.96E-10	7.18E-08
-2.870293173	-1.39E-17	-1.550211173	1.27E-04	0.005912837
-2.977040259	0	-1.74909646	1.29E-04	0.00652314
-3.389775743	0	-2.409393196	9.81E-05	0.008084486
-4.008332833	0	-2.835891124	2.48E-05	0.002105699
-4.061542463	6.94E-18	-2.706725259	4.36E-05	0.003790292
-4.008443339	-5.42E-20	-2.836090749	2.48E-05	0.002103072
-4.009507928	-1.08E-19	-2.835580176	2.48E-05	0.002108869
-4.332189157	2.71E-20	-2.825475141	2.60E-05	0.002106338
-4.289834742	-1.39E-17	-2.719171417	4.13E-05	0.003379667
-4.171357412	6.94E-18	-2.719182736	4.19E-05	0.003530586
-4.33220703	-2.71E-20	-2.825714419	2.60E-05	0.00210342
-4.332400748	0	-2.825726273	2.60E-05	0.002103237
-4.631694142	0	-2.869442946	2.17E-05	0.001557264
-4.632254411	0	-2.869540552	2.17E-05	0.001556296
-4.631718416	1.08E-19	-2.869572379	2.17E-05	0.001555727
-4.07768801	1.39E-17	-2.552621377	6.49E-05	0.005584077
-4.173643524	0	-2.615412439	5.62E-05	0.004747346
-4.007158558	6.94E-18	-2.584456598	6.14E-05	0.005378563
-3.732287527	-1.73E-18	-2.508027284	7.73E-05	0.006869562
-4.019621731	0	-2.505240878	7.20E-05	0.006206799
-3.850632278	1.39E-17	-2.363946494	8.98E-05	0.007384497
-3.685609629	-1.39E-17	-2.493546301	7.97E-05	0.007059549
-5.086701758	-3.47E-18	-3.241106449	6.07E-06	3.29E-04
-5.014629965	-2.78E-17	-3.264369374	3.04E-06	2.60E-04
-5.047737721	-3.47E-18	-3.508297943	7.50E-07	3.03E-04
-5.076416282	0	-3.401055912	3.37E-06	3.26E-04
-4.9	0	-3	1.48E-67	4.10E-143
-4.996229206	-3.47E-18	-3.508400152	7.90E-07	2.23E-04
-3.642326345	8.67E-19	2.32535677	9.90E-05	0.007994891
-3.276627029	8.67E-19	2.311458849	1.09E-04	0.008155848
-3.282367652	-8.67E-19	2.30452143	1.10E-04	0.008163702
-3.644306514	8.67E-19	2.317657741	9.96E-05	0.008005298
-3.146720933	0	1.904671952	1.28E-04	0.007168883
-3.069926301	6.94E-18	1.851291907	1.30E-04	0.006902609
-3.918575709	-3.47E-18	2.655069073	5.32E-05	0.004822172
-3.658640542	-8.67E-19	2.329929014	9.82E-05	0.007942448
-3.653007175	8.67E-19	2.323215426	9.90E-05	0.007991625
-4.338792782	0	2.862342504	2.05E-05	0.001652187
-4.339125931	-1.08E-19	2.86273132	2.04E-05	0.001647745
-4.338345629	0	2.862642086	2.04E-05	0.001648626
-4.338079617	0	2.862032747	2.05E-05	0.001656106
-4.337906091	0	2.862605049	2.04E-05	0.001649216
-4.008088463	0	2.835037412	2.49E-05	0.002108281
-4.312231569	-6.94E-18	2.737468008	3.86E-05	0.003124621
-4.123188269	0	2.592549036	5.96E-05	0.00508327
-4.124068461	0	2.610026181	5.72E-05	0.004876842
-4.166291698	0	2.626563475	5.49E-05	0.004642256
-4.155192556	3.47E-18	2.599003385	5.87E-05	0.004973133
-5.063720234	-3.47E-18	3.473380937	1.49E-06	3.24E-04
-5.022083533	-1.39E-17	3.259255156	3.50E-06	2.65E-04
-5.009581593	-3.47E-18	3.47350402	8.97E-07	2.46E-04
-4.502423454	0	2.877881635	1.92E-05	0.001451318
-4.470276099	2.71E-20	2.905390704	1.48E-05	0.001129513
-4.347255319	0	2.916931031	1.22E-05	0.001006128
-4.465042434	-6.94E-18	2.76160086	3.63E-05	0.002799366
-4.571023392	6.94E-18	2.774098938	3.51E-05	0.002613745
-4.633486243	-4.34E-19	2.889529574	1.82E-05	0.001299453
-4.633187985	-1.30E-17	2.889960748	1.82E-05	0.001294383
-4.633800521	-4.99E-18	2.890020573	1.82E-05	0.001293653
-4.633217558	-2.37E-17	2.890070695	1.82E-05	0.001293139
-3.510160581	0	2.065511728	1.22E-04	0.008358888
-3.686079073	-8.67E-19	2.25652408	1.04E-04	0.008112621
-3.812373731	3.12E-17	1.975589585	1.26E-04	0.00858673
-3.982766586	1.39E-17	2.372419249	8.76E-05	0.007191324
-3.866882464	1.04E-17	2.030932996	1.21E-04	0.008450423
-3.940590888	1.39E-17	2.285466255	9.76E-05	0.007781308
-3.847118643	3.47E-18	1.971425346	1.26E-04	0.008600764
-4.9	0	3	1.48E-67	4.10E-143
-5.068667484	-6.94E-18	3.166861425	9.70E-06	3.18E-04
-5.088117355	0	3.037613976	1.87E-05	5.41E-04
-2.224131253	-2.78E-17	1.208390426	8.73E-05	0.004075717
-2.140673369	0	0.412286613	7.91E-05	0.003889822
-2.195429429	-2.78E-17	0.744800705	8.47E-05	0.004011563
-2.414644348	6.94E-18	1.253067612	9.90E-05	0.00444426
-2.525632827	1.39E-17	1.369636121	1.08E-04	0.004740744
-2.613823252	-6.94E-18	1.520312083	1.13E-04	0.005118639
-3.014814525	6.94E-18	1.803616976	1.29E-04	0.006662228
-2.652431078	0	1.348202683	1.14E-04	0.005021516
-2.248096324	2.78E-17	0.169632968	8.37E-05	0.003959
-2.528184919	1.39E-17	0.632533451	1.04E-04	0.004400077
-2.635625586	-5.55E-17	0.529742088	1.10E-04	0.004502558
-2.618388331	0	0.952550357	1.11E-04	0.004680802
-2.62385152	0	1.266522795	1.12E-04	0.004870914
-2.683964195	-2.78E-17	0.03931491	1.12E-04	0.004488985
-2.550108455	0	-0.066404398	1.02E-04	0.004316808
-3.279487566	-2.78E-17	-2.092092997	1.21E-04	0.007879525
-3.694970095	8.67E-19	-2.089488566	1.19E-04	0.008485152
-3.666347308	-8.67E-19	-2.114030236	1.18E-04	0.008460587
-3.690481095	1.73E-17	-2.087613793	1.20E-04	0.00849384
-3.275207522	-1.39E-17	-1.937783999	1.29E-04	0.007659938
-3.68497053	9.97E-18	-2.079737287	1.20E-04	0.008474642
-3.363843836	-1.39E-17	-1.824973242	1.34E-04	0.007664559
-3.224554363	-1.39E-17	-1.67852113	1.34E-04	0.007032267
-3.085886128	4.16E-17	-1.510812489	1.36E-04	0.006425575
-2.741556994	2.78E-17	-1.047934745	1.19E-04	0.004941131
-2.902536693	0	-0.882834174	1.28E-04	0.005151655
-2.597435503	0	-0.827827701	1.08E-04	0.004596574
-2.789428897	4.16E-17	-0.426471367	1.19E-04	0.004784317
-2.984304779	2.78E-17	-1.278450698	1.32E-04	0.00584814
-2.790203562	0	-0.090741524	1.18E-04	0.004677369
-3.206540605	6.94E-18	1.365179413	1.40E-04	0.006335678
-3.250161512	0	1.386678783	1.41E-04	0.006494699
-3.537182888	6.94E-18	1.761061659	1.37E-04	0.00786072
-3.759639362	-6.94E-18	1.879253306	1.31E-04	0.008350993
-3.503857424	0	1.675615092	1.40E-04	0.007645818
-3.550840286	6.94E-18	1.65780633	1.41E-04	0.00771248
-3.281475188	6.94E-18	1.38032648	1.42E-04	0.006550464
-5.169391221	-3.52E-17	10.85347103	2.92E-10	1.60E-08
-5.169386935	2.17E-17	10.85346292	2.92E-10	1.60E-08
-5.169385197	-4.50E-17	10.85348015	2.92E-10	1.60E-08
-5.370418751	-2.78E-17	10.09610083	1.18E-09	1.66E-07
-5.221748596	2.78E-17	10.27461131	8.99E-10	4.97E-08
-5.262357638	2.78E-17	9.800588572	1.18E-09	3.36E-07
-5.601152699	4.24E-22	10.25869221	5.85E-10	6.99E-08
-5.499191579	-4.24E-22	10.39915333	5.16E-10	5.72E-08
-5.601154951	-4.24E-22	10.25869294	5.85E-10	6.99E-08
-5.601155107	0	10.25868914	5.85E-10	6.99E-08
-5.25513794	1.13E-17	4.025867753	6.98E-07	4.06E-04
-5.107874858	1.39E-17	3.958966423	2.84E-07	2.88E-04
-5.105424372	-1.39E-17	3.853321198	2.73E-07	3.03E-04
-5.25449441	-1.13E-17	4.016305265	6.96E-07	4.07E-04
-5.096807217	6.94E-18	4.193584488	4.68E-07	2.41E-04
-5.257771191	-7.81E-18	4.035858596	6.87E-07	4.07E-04
-5.15715706	6.94E-18	4.234934273	4.35E-07	2.83E-04
-5.177610142	-6.94E-18	4.425782679	5.06E-07	2.73E-04
-5.127368171	2.78E-17	4.444761209	5.58E-07	2.30E-04
-5.601156719	4.24E-22	10.25869074	5.85E-10	6.99E-08
-5.257638058	-8.67E-19	4.010928889	7.70E-07	4.11E-04
-5.258611258	1.73E-17	4.021677275	7.04E-07	4.10E-04
-5.110021144	-1.39E-17	3.287821667	5.45E-06	3.42E-04
-5.192594771	-1.39E-17	3.348477939	6.55E-06	4.11E-04
-5.104618116	0	3.498028802	2.12E-06	3.57E-04
-5.075340994	-1.39E-17	3.532757328	9.66E-07	3.36E-04
-5.219248821	2.78E-17	3.492397656	4.77E-06	4.36E-04
-5.481499641	-2.71E-20	-10.45320722	1.09E-09	2.23E-07
-5.563650716	-3.31E-17	-10.34642065	1.29E-09	2.62E-07
-5.563690517	-1.75E-17	-10.34646045	1.29E-09	2.62E-07
-5.240581138	0	-10.23160276	1.04E-09	2.35E-07
-5.275671236	-2.78E-17	-9.923122962	1.81E-09	4.44E-07
-5.563571104	8.94E-18	-10.34614323	1.29E-09	2.62E-07
-5.563703882	-1.54E-17	-10.3463821	1.29E-09	2.62E-07
-5.598068829	-2.78E-17	-9.800263086	2.47E-09	7.70E-07
-5.452651987	0	-9.75041478	2.37E-09	7.07E-07
-5.288923633	-1.39E-17	-9.702171408	2.28E-09	6.45E-07
-3.367742033	2.78E-17	-1.555538522	1.41E-04	0.0071718
-3.185313813	1.39E-17	-1.107595767	1.40E-04	0.006046823
-3.305302482	4.16E-17	-1.323283208	1.45E-04	0.006640912
-3.459881456	-2.78E-17	-1.806497539	1.35E-04	0.007793936
-4.08651164	6.94E-18	-2.468653558	7.57E-05	0.006371843
-4.00199799	1.39E-17	-2.325537532	9.30E-05	0.00745515
-4.185824441	0	-2.531274448	6.80E-05	0.005699423
-4.336240821	0	-2.626266368	5.43E-05	0.00438233
-4.332689486	2.71E-20	-2.825573256	2.60E-05	0.002105004
-4.631864487	1.08E-19	-2.86888927	2.18E-05	0.001563754
-4.382918214	2.78E-17	-2.544362734	6.51E-05	0.005199877
-4.389010787	-6.94E-18	-2.48028687	7.31E-05	0.005776219
-4.26497163	1.39E-17	-2.382339917	8.50E-05	0.006776102
-4.386533427	-6.94E-18	-2.724728732	4.12E-05	0.00326793
-4.588938763	2.78E-17	-2.732483302	4.17E-05	0.003102998
-4.695243404	6.94E-18	-2.780306186	3.70E-05	0.002569464
-4.464859182	1.39E-17	-2.623339643	5.56E-05	0.004347752
-4.697865134	0	-2.689611356	4.98E-05	0.003513796
-5.096602108	3.47E-18	-3.205861837	8.04E-06	3.51E-04
-4.765369558	0	-2.801926962	3.57E-05	0.002332404
-4.774157221	0	-2.703526777	4.97E-05	0.003355963
-4.632541924	0	-2.869208996	2.18E-05	0.001560213
-4.770760679	-1.39E-17	-2.621144797	6.02E-05	0.004177946
-4.904185147	0	-2.759784253	4.60E-05	0.002782398
-4.913766639	0	-2.712018101	5.30E-05	0.003279719
-4.962399752	6.94E-18	-2.74865781	4.93E-05	0.002897777
-5.099599586	-1.39E-17	-3.035313523	1.78E-05	5.10E-04
-5.050254382	-1.39E-17	-2.959645117	2.36E-05	9.59E-04
-5.167488009	-3.47E-18	-2.924065478	3.32E-05	0.001382001
-5.217630733	1.39E-17	-3.131918848	1.71E-05	4.39E-04
-5.085580039	3.47E-18	-3.511557331	1.46E-06	3.43E-04
-5.056169501	-3.47E-18	-3.555395274	4.00E-07	3.13E-04
-5.108201851	-1.73E-18	-3.715466798	5.46E-07	3.31E-04
-5.056736569	-3.47E-18	-3.595483429	3.82E-07	3.03E-04
-5.072504146	-2.78E-17	-3.844857061	1.94E-07	2.61E-04
-5.145011398	3.47E-18	-3.858246708	5.99E-07	3.37E-04
-5.07392022	0	-3.565265884	6.45E-07	3.27E-04
-5.173009107	1.04E-17	-3.807061789	1.17E-06	3.70E-04
-5.221795703	6.94E-18	-3.663166368	2.53E-06	4.35E-04
-5.182419516	-6.94E-18	-3.535227647	3.13E-06	4.19E-04
-5.238142546	6.94E-18	-3.740027966	2.22E-06	4.34E-04
-5.563742359	-1.55E-17	-10.34639913	1.29E-09	2.62E-07
-5.633622699	4.16E-17	-9.69123592	2.39E-09	9.39E-07
-5.310392359	0	-9.259723341	7.11E-09	1.14E-06
-5.534498103	5.55E-17	-9.522303481	5.12E-09	1.01E-06
-5.090412263	-1.39E-17	-4.044355927	3.11E-07	2.56E-04
-3.695341965	1.60E-17	-2.08433214	1.20E-04	0.008496361
-3.714288614	-8.67E-19	-2.087436454	1.19E-04	0.008484132
-4.154007605	0	-2.188513716	1.05E-04	0.007903254
-4.136899794	0	-2.116424971	1.13E-04	0.008250972
-4.047970489	0	-1.773680527	1.39E-04	0.008658168
-4.103320471	-3.47E-18	-1.911662814	1.28E-04	0.008486184
-5.117749289	-3.47E-18	-3.255903581	6.59E-06	3.54E-04
-5.15945136	1.39E-17	-3.392385604	4.63E-06	4.05E-04
-5.228279811	-3.47E-18	-3.169510997	1.57E-05	4.38E-04
-5.21053302	-1.39E-17	-3.344023316	7.09E-06	4.16E-04
-5.116527588	6.94E-18	3.568436941	1.35E-06	3.67E-04
-5.084266613	-3.47E-18	3.639755339	7.21E-07	3.25E-04
-5.242894002	2.78E-17	3.667313629	2.73E-06	4.56E-04
-5.197638939	2.78E-17	3.711834789	1.86E-06	4.12E-04
-4.114174849	-6.94E-18	2.287843415	9.69E-05	0.007626539
-4.148538511	3.47E-18	2.514523021	6.90E-05	0.005678612
-4.210292251	-6.94E-18	2.322131417	9.20E-05	0.007217207
-4.189795687	2.08E-17	2.277861241	9.68E-05	0.007551141
-4.687471012	-1.39E-17	2.772417862	3.84E-05	0.002659138
-3.25897487	0	1.338400548	1.42E-04	0.006432891
-4.453292644	0	2.650362938	5.20E-05	0.004036676
-4.529854926	1.39E-17	2.641867516	5.36E-05	0.00409668
-4.495665634	0	2.594195356	5.99E-05	0.004636071
-4.560339712	0	2.608673225	5.87E-05	0.004445307
-4.632069458	6.94E-18	2.670201538	5.20E-05	0.003800113
-4.285421407	3.47E-18	2.472575445	7.41E-05	0.005927827
-4.43022239	-1.39E-17	2.35078204	8.88E-05	0.006827962
-4.468790288	1.04E-17	2.413539686	8.15E-05	0.006237239
-4.557010278	6.94E-18	2.563102219	6.43E-05	0.004878522
-5.178144859	0	3.232787946	1.12E-05	4.05E-04
-5.128794218	0	3.108318167	1.53E-05	3.74E-04
-4.716257903	6.94E-18	2.548955764	6.86E-05	0.004913603
-4.727298298	6.94E-18	2.607981955	6.13E-05	0.004348306
-4.776791487	0	2.684191494	5.25E-05	0.003573616
-4.634314258	-9.27E-18	2.889734438	1.82E-05	0.001297124
-4.803993535	6.94E-18	2.768208298	4.22E-05	0.002714157
-4.893129576	0	2.7862829	4.29E-05	0.002560185
-4.955604143	0	2.809353253	4.13E-05	0.002317229
-5.094469585	6.94E-18	2.94790247	2.83E-05	0.001055256
-5.112032371	1.39E-17	2.833512285	4.30E-05	0.002093998
-5.048423823	1.39E-17	2.879362508	3.50E-05	0.001633979
-4.995724944	0	2.78971396	4.51E-05	0.00251557
-5.16435812	0	2.900024302	3.67E-05	0.00153998
-4.454096549	3.47E-18	2.341052577	9.00E-05	0.006873536
-3.845659745	6.94E-18	1.942010183	1.28E-04	0.008593107
-3.69943351	6.94E-18	1.631467362	1.44E-04	0.007902556
-3.929521341	-2.78E-17	1.601366245	1.47E-04	0.008279259
-3.900930003	-6.94E-18	1.948938704	1.28E-04	0.008634541
-4.181904898	1.39E-17	2.145174576	1.09E-04	0.00794098
-4.053391465	0	1.717865831	1.41E-04	0.008480441
-4.119214678	0	1.865856312	1.32E-04	0.008684258
-4.193139957	-1.39E-17	1.937269141	1.27E-04	0.008568338
-5.29755724	6.94E-18	3.443289287	7.50E-06	4.49E-04
-5.312342267	0	3.57700537	5.85E-06	4.64E-04
-5.222911785	0	3.045043776	2.46E-05	7.42E-04
-5.18245048	-3.47E-18	3.01083138	2.53E-05	7.88E-04
-5.233113713	-6.94E-18	2.995140253	2.92E-05	0.001003987
-2.695330183	-2.78E-17	0.624544253	1.14E-04	0.004657722
-3.113767229	5.55E-17	0.747183497	1.40E-04	0.005487245
-2.745940093	-6.94E-18	1.148889376	1.19E-04	0.005013293
-3.233760068	6.94E-18	1.258837239	1.42E-04	0.006278312
-3.01954511	6.94E-18	0.078481842	1.33E-04	0.005024263
-2.884990334	6.94E-18	0.358738987	1.25E-04	0.004863737
-3.141395291	1.39E-17	0.283484627	1.41E-04	0.005292499
-3.620532779	0	0.804441215	1.61E-04	0.006490043
-3.635544811	0	0.812447729	1.62E-04	0.006531323
-4.284551802	2.08E-17	1.767738787	1.38E-04	0.008751703
-4.19428347	-6.94E-18	-2.084104125	1.15E-04	0.008290545
-3.140444735	0	0.112679371	1.41E-04	0.005245609
-3.099055145	1.39E-17	-0.708716519	1.39E-04	0.005422837
-3.180588583	1.39E-17	-0.059551491	1.43E-04	0.005353493
-3.202702051	-5.55E-17	-0.456001145	1.44E-04	0.005524563
-3.515601281	2.78E-17	-1.375579127	1.48E-04	0.007157021
-3.727851107	2.78E-17	-1.669271306	1.42E-04	0.008095636
-3.693544816	2.17E-18	-2.07984725	1.20E-04	0.008489245
-4.004078017	1.39E-17	-1.732049101	1.41E-04	0.008554776
-3.409229506	0	-1.201889517	1.50E-04	0.006674702
-3.428055421	0	-0.547780127	1.55E-04	0.005965727
-3.44572578	2.78E-17	-1.025898052	1.53E-04	0.006526424
-3.659551206	6.94E-18	1.514158374	1.48E-04	0.007640595
-3.39329214	-3.47E-18	1.328931885	1.46E-04	0.006680392
-3.829816698	4.16E-17	1.238317445	1.58E-04	0.007495276
-3.86541136	-2.78E-17	1.359229482	1.55E-04	0.007772184
-3.653049134	0	0.836824545	1.62E-04	0.006594114
-3.644426366	0	0.809828694	1.62E-04	0.006544267
-3.639630299	0	0.804389772	1.62E-04	0.006531207
-5.505891059	-2.78E-17	9.305377664	9.82E-09	8.16E-07
-5.430675401	-2.78E-17	9.58458438	3.26E-09	5.25E-07
-5.281674328	-4.16E-17	9.458002633	3.49E-09	6.84E-07
-5.297868573	-2.78E-17	9.045794781	1.18E-08	1.13E-06
-5.587010067	-4.16E-17	9.692157294	4.24E-09	4.93E-07
-5.275731145	5.55E-17	9.617049475	1.21E-09	4.72E-07
-5.635112314	2.78E-17	9.537394101	5.64E-09	6.33E-07
-5.441818023	-2.78E-17	8.947219022	2.62E-08	9.28E-07
-6.061787198	0	9.689905965	5.41E-09	5.55E-07
-6.061280109	0	9.690337656	5.41E-09	5.55E-07
-6.061777761	0	9.690250079	5.41E-09	5.55E-07
-5.678450278	1.39E-17	9.355160522	1.63E-08	5.25E-07
-5.670052717	0	8.998457341	3.56E-08	5.43E-07
-6.061596427	5.42E-20	9.689128031	5.45E-09	5.55E-07
-5.254793875	0	4.305836436	4.27E-07	3.49E-04
-5.388571289	0	3.476159839	9.32E-06	4.66E-04
-5.135260295	-6.94E-18	4.527262311	5.75E-07	2.25E-04
-5.367635611	1.39E-17	3.766672585	3.49E-06	5.02E-04
-5.270175554	-7.81E-18	4.011392089	9.05E-07	4.17E-04
-5.470364631	1.39E-17	3.868764267	3.96E-06	5.28E-04
-5.395198715	3.47E-18	4.367224456	4.13E-07	4.23E-04
-5.414731712	8.67E-18	4.320086537	7.94E-07	4.40E-04
-5.407670817	2.78E-17	4.374845047	4.14E-07	4.29E-04
-5.410021971	5.20E-18	4.365858732	4.54E-07	4.32E-04
-5.261173711	1.13E-17	4.023342827	7.20E-07	4.11E-04
-5.182091264	-1.39E-17	5.07846911	7.93E-07	1.80E-04
-5.179368799	0	4.946445195	8.05E-07	1.95E-04
-5.292224339	0	5.059784767	8.93E-07	2.35E-04
-5.284849398	-1.39E-17	5.239578617	8.66E-07	2.08E-04
-5.167319521	-1.39E-17	5.378651912	7.25E-07	1.40E-04
-5.234204926	2.08E-17	4.630692519	6.62E-07	2.68E-04
-5.329852701	0	4.829433162	8.15E-07	2.97E-04
-5.407169365	0	4.41368587	4.48E-07	4.21E-04
-5.153286852	1.39E-17	4.711155415	6.66E-07	2.11E-04
-5.372034475	0	5.29383332	9.48E-07	2.34E-04
-5.297037924	-1.39E-17	5.396091691	8.56E-07	1.88E-04
-5.175217587	3.47E-18	5.838077993	6.51E-07	1.04E-04
-5.231977307	-1.08E-19	6.572256381	4.78E-07	5.54E-05
-5.231840111	0	6.572051238	4.78E-07	5.54E-05
-5.231827579	0	6.572489101	4.78E-07	5.53E-05
-5.232208308	0	6.572701552	4.78E-07	5.54E-05
-5.231960094	0	6.574917852	4.78E-07	5.52E-05
-5.422192662	0	8.457235702	6.84E-08	2.24E-06
-5.340317236	0	8.348686745	7.26E-08	2.52E-06
-5.334439831	1.39E-17	8.445593547	6.41E-08	2.37E-06
-5.395675219	1.39E-17	5.47014232	9.50E-07	2.15E-04
-5.205164407	-6.94E-18	5.86535282	6.78E-07	1.11E-04
-5.179901854	2.43E-17	5.88482478	6.50E-07	1.01E-04
-5.195081082	6.94E-18	5.906369353	6.60E-07	1.03E-04
-5.181184808	2.78E-17	5.911019581	6.44E-07	9.90E-05
-5.230832026	0	6.559292425	4.81E-07	5.62E-05
-6.062096024	0	9.689857875	5.42E-09	5.56E-07
-5.41315769	-2.78E-17	5.662613386	9.35E-07	1.91E-04
-5.23204209	0	6.571421935	4.79E-07	5.55E-05
-5.509832212	0	7.108834681	4.59E-07	5.58E-05
-5.274511078	2.78E-17	7.377724843	2.60E-07	2.08E-05
-5.601960896	0	6.879934989	5.79E-07	7.52E-05
-5.643391769	0	6.953291192	5.68E-07	7.36E-05
-5.419983459	1.39E-17	8.283447761	9.77E-08	4.93E-06
-5.337113855	1.39E-17	8.279545085	8.20E-08	3.05E-06
-5.318745536	6.94E-18	8.049086011	1.26E-07	7.26E-06
-5.764752898	-2.78E-17	8.845647743	6.06E-08	2.03E-06
-5.805224579	-5.55E-17	8.217186863	1.75E-07	1.26E-05
-5.401933118	-3.47E-18	3.259207201	1.82E-05	5.09E-04
-5.356250655	5.20E-18	3.157937196	2.20E-05	6.11E-04
-5.376032157	1.04E-17	3.228962262	1.82E-05	5.00E-04
-5.398603749	6.94E-18	3.212132801	1.98E-05	5.11E-04
-5.410853516	3.12E-17	3.219693873	1.99E-05	5.14E-04
-6.013878353	-2.87E-17	-9.847619925	2.55E-09	8.30E-07
-6.013879268	1.20E-17	-9.847607041	2.55E-09	8.30E-07
-6.013888226	-3.49E-17	-9.847618851	2.55E-09	8.30E-07
-5.705843389	-2.78E-17	-9.34054155	1.72E-08	1.12E-06
-5.569092823	0	-9.110446818	2.09E-08	1.21E-06
-5.717978827	0	-9.006178191	3.61E-08	1.33E-06
-5.427407539	1.39E-17	-8.666063551	4.48E-08	1.33E-06
-5.361809636	0	-8.711381986	3.82E-08	1.28E-06
-5.933737456	-6.94E-18	-9.410163496	1.50E-08	1.22E-06
-5.985505885	-1.39E-17	-9.282677439	2.05E-08	1.30E-06
-6.013896476	-5.48E-18	-9.847480557	2.55E-09	8.31E-07
-6.045753008	0	-9.32733408	1.83E-08	1.32E-06
-6.041471954	0	-9.290851977	2.18E-08	1.39E-06
-3.837604321	0	-1.331495969	1.57E-04	0.007725585
-3.786631309	4.16E-17	-1.150769506	1.61E-04	0.007341941
-3.814111197	0	-0.97648496	1.63E-04	0.007178326
-4.089067902	1.39E-17	-1.671360325	1.44E-04	0.008587324
-4.041148738	1.39E-17	-1.277242663	1.60E-04	0.007937771
-4.185437857	0	-1.454653723	1.54E-04	0.008436035
-4.45545079	-1.39E-17	-2.246052668	9.90E-05	0.007375079
-4.329543421	6.94E-18	-2.139253687	1.10E-04	0.008042835
-4.472358594	-5.55E-17	-2.174044814	1.06E-04	0.007806339
-4.686301137	-3.47E-18	-2.526062538	7.09E-05	0.005120406
-4.574172384	2.08E-17	-2.44184629	7.98E-05	0.005975368
-4.625230926	-1.39E-17	-2.517580286	7.06E-05	0.005209321
-4.634270492	0	-2.439873514	8.04E-05	0.005939277
-4.513969184	-2.08E-17	-2.213782378	1.03E-04	0.007541831
-4.664596585	6.94E-18	-2.452293321	7.93E-05	0.005811211
-4.975784357	1.04E-17	-2.716103002	5.38E-05	0.003214931
-4.833741752	0	-2.51641557	7.27E-05	0.005072448
-4.894188468	-6.94E-18	-2.47337186	7.87E-05	0.005431575
-4.854408027	2.78E-17	-2.435921728	8.21E-05	0.005785412
-4.994494042	-6.94E-18	-2.752910885	5.01E-05	0.002866816
-5.173237303	0	-2.892881831	3.73E-05	0.001617924
-5.05086475	4.16E-17	-2.886989699	3.24E-05	0.001491453
-5.210045014	1.04E-17	-2.931245117	3.47E-05	0.001421822
-5.246881776	6.94E-18	-3.134269379	1.83E-05	4.79E-04
-5.199457682	3.47E-18	-2.861048065	4.11E-05	0.001900928
-5.056911054	1.04E-17	-2.742578733	5.20E-05	0.002957836
-5.195380628	6.94E-18	-2.699638345	5.81E-05	0.003280571
-5.086238965	0	-2.62775917	6.43E-05	0.003939783
-5.298807148	6.94E-18	-2.838005445	4.61E-05	0.002214637
-5.355958398	0	-3.010034574	3.15E-05	0.001087988
-5.161473968	-2.78E-17	-4.537579954	6.46E-07	2.39E-04
-5.128483645	6.94E-18	-4.445100047	5.68E-07	2.28E-04
-5.135688808	-1.39E-17	-4.592443309	6.83E-07	2.14E-04
-5.402370952	0	-3.183492803	2.18E-05	6.08E-04
-5.337256743	0	-3.411984125	9.05E-06	4.55E-04
-5.271953336	0	-3.221127185	1.51E-05	4.49E-04
-5.261530693	0	-3.425277965	6.69E-06	4.35E-04
-5.332393388	6.94E-18	-3.46830449	8.05E-06	4.55E-04
-5.397897493	6.94E-18	-3.401485178	1.13E-05	4.63E-04
-5.174795576	0	-3.892517193	6.59E-07	3.56E-04
-5.279944268	-1.39E-17	-4.017168464	9.23E-07	4.18E-04
-5.200100109	0	-4.145314446	5.51E-07	3.30E-04
-5.109693632	1.39E-17	-4.228456736	4.66E-07	2.45E-04
-5.205660886	1.39E-17	-4.384253916	6.44E-07	2.99E-04
-5.383416611	0	-3.46634559	9.07E-06	4.73E-04
-5.282228264	-6.94E-18	-3.67165143	3.55E-06	4.57E-04
-5.363713509	-1.39E-17	-3.86120913	2.84E-06	4.76E-04
-5.443871259	0	-3.783789968	4.80E-06	5.14E-04
-5.441252989	0	-3.930438102	3.14E-06	5.05E-04
-5.366264563	0	-4.102456148	1.21E-06	4.49E-04
-6.01389843	-7.72E-17	-9.847606712	2.55E-09	8.30E-07
-5.372218361	-1.39E-17	-8.57875505	4.86E-08	1.45E-06
-5.339663703	0	-8.043088009	1.30E-07	6.51E-06
-5.323253802	0	-4.2327013	5.55E-07	4.03E-04
-5.304485172	-2.78E-17	-5.784525685	8.19E-07	1.44E-04
-5.239068752	-2.78E-17	-5.730140552	7.72E-07	1.29E-04
-5.256608111	-2.78E-17	-5.895132115	7.52E-07	1.18E-04
-5.508138416	1.39E-17	-4.292863516	1.30E-06	4.67E-04
-5.523066962	1.04E-17	-4.240598569	1.81E-06	4.81E-04
-5.327433947	0	-4.864829111	8.33E-07	2.86E-04
-5.151263451	0	-4.775653572	7.24E-07	2.00E-04
-5.178083534	-1.39E-17	-5.0527715	7.87E-07	1.80E-04
-5.34779608	-6.94E-18	-4.790296498	8.30E-07	3.07E-04
-5.211974178	0	-5.256547561	8.19E-07	1.71E-04
-5.379337874	2.78E-17	-4.482085077	5.15E-07	3.82E-04
-5.522298778	3.47E-18	-4.342034364	1.30E-06	4.64E-04
-5.235174681	1.39E-17	-4.556988454	6.23E-07	2.79E-04
-5.377973063	-1.39E-17	-4.748987006	7.81E-07	3.32E-04
-4.113951016	-6.94E-18	-1.759999904	1.39E-04	0.008685899
-4.483792267	2.78E-17	-2.09325528	1.13E-04	0.008013824
-4.534410757	-1.39E-17	-2.110045479	1.12E-04	0.007979381
-4.483604075	6.94E-18	-1.750409531	1.38E-04	0.0087672
-4.451969133	3.47E-18	-1.720079885	1.41E-04	0.008832315
-4.355390436	-6.94E-18	-1.848826937	1.32E-04	0.008638265
-4.404923518	0	-1.658975621	1.44E-04	0.008748029
-4.682314577	-1.39E-17	-1.910648383	1.26E-04	0.008458521
-5.443652027	0	3.567638681	8.55E-06	4.85E-04
-5.505153617	0	3.800892852	5.51E-06	5.30E-04
-4.435155755	0	1.848479331	1.31E-04	0.008526835
-4.376376667	0	2.064183077	1.16E-04	0.008252771
-4.450710195	-6.94E-18	2.30261807	9.38E-05	0.007088442
-4.502821182	0	2.065869067	1.15E-04	0.008163902
-4.271466653	-6.94E-18	2.22115391	1.02E-04	0.00774492
-4.619586516	0	2.14402079	1.09E-04	0.007819922
-4.93568644	0	2.738945662	5.00E-05	0.003028619
-4.816854136	1.39E-17	2.584669905	6.61E-05	0.004559201
-4.671094178	-1.39E-17	2.413406886	8.26E-05	0.006065951
-4.479862522	-6.94E-18	2.33588292	9.08E-05	0.006894242
-4.720322448	0	2.252209309	9.91E-05	0.007184578
-4.814487623	0	2.46653231	7.88E-05	0.005542347
-4.923164602	1.39E-17	2.433260528	8.25E-05	0.00577031
-4.862211999	6.94E-18	2.301874005	9.49E-05	0.006777754
-5.271419921	-6.94E-18	3.002672149	2.93E-05	9.95E-04
-5.107847933	-6.94E-18	2.705552639	5.69E-05	0.003293359
-5.014709821	-6.94E-18	2.623642403	6.48E-05	0.004119837
-5.101194733	-1.39E-17	2.637338633	6.38E-05	0.003911468
-5.180042243	1.39E-17	2.64329164	6.36E-05	0.003837472
-5.230038618	0	2.789809682	4.94E-05	0.00253613
-5.321794323	0	2.724712725	5.65E-05	0.003103481
-5.290825249	-6.94E-18	2.848551338	4.41E-05	0.002054305
-5.36927494	0	2.84569127	4.60E-05	0.002159665
-4.732240317	1.73E-18	1.673776037	1.41E-04	0.008850515
-4.78242658	-3.47E-18	1.680548653	1.40E-04	0.008846085
-4.764949256	3.47E-18	1.695394698	1.39E-04	0.008816789
-4.771660886	-1.73E-18	1.739309719	1.36E-04	0.008694105
-4.770344645	3.47E-18	1.65797682	1.42E-04	0.008855181
-4.198351568	0	1.278091013	1.61E-04	0.008172547
-4.083473946	-6.94E-18	1.414994874	1.55E-04	0.008191749
-4.306691213	0	1.455389925	1.53E-04	0.008445559
-4.048316971	6.94E-18	1.243205531	1.62E-04	0.007847375
-4.325263869	-1.39E-17	1.275681635	1.61E-04	0.008294119
-4.45633505	1.39E-17	1.649007142	1.44E-04	0.008800155
-5.675272403	3.47E-18	3.495244702	1.57E-05	5.04E-04
-5.505807822	-5.20E-18	3.297378922	1.90E-05	5.12E-04
-5.666386435	-6.94E-18	3.451449684	1.65E-05	4.98E-04
-5.688678146	-3.47E-18	3.413104973	1.87E-05	5.52E-04
-5.703515199	0	3.452585936	1.73E-05	5.03E-04
-5.466176995	0	2.946649915	3.90E-05	0.001564232
-5.4196364	1.04E-17	3.181746664	2.25E-05	6.48E-04
-3.653061998	4.16E-17	0.097494742	1.67E-04	0.006161718
-3.451384933	1.39E-17	0.094210258	1.57E-04	0.005776205
-3.659340478	-1.39E-17	-0.01376053	1.67E-04	0.006182054
-3.641281691	0	0.716215201	1.63E-04	0.006480634
-3.598167742	2.08E-17	0.154984676	1.65E-04	0.006085304
-3.698034275	8.33E-17	0.064393671	1.68E-04	0.006243764
-3.725639215	-6.94E-18	0.164496263	1.69E-04	0.006320225
-3.659672327	0	0.798684534	1.63E-04	0.006558992
-4.17392532	-1.39E-17	0.976349871	1.69E-04	0.007751215
-4.1012684	2.78E-17	0.628365964	1.75E-04	0.007238451
-4.604213105	6.94E-18	1.3394202	1.57E-04	0.00861988
-4.690123987	0	1.205945369	1.62E-04	0.008576111
-4.913339315	-3.47E-18	1.40932268	1.51E-04	0.008806487
-3.821570503	0	-0.616837005	1.68E-04	0.006778677
-3.96711342	0	-1.08237448	1.66E-04	0.007561267
-4.067360857	0	-0.871092532	1.70E-04	0.007490344
-4.183685982	-1.39E-17	-0.447284397	1.78E-04	0.007230696
-3.836171596	-6.94E-18	-0.060714771	1.71E-04	0.006478096
-4.230323458	-1.39E-17	-0.303746099	1.79E-04	0.007239562
-4.286620904	0	1.148824089	1.66E-04	0.008113158
-4.681650616	-6.94E-18	1.131800025	1.65E-04	0.008484286
-5.400900154	-1.39E-17	4.755521924	7.41E-07	3.46E-04
-5.391331417	0	5.073853687	8.92E-07	2.79E-04
-5.403384265	0	4.856233669	8.19E-07	3.27E-04
-6.017694439	-2.78E-17	9.02605728	4.45E-08	6.41E-07
-6.058045926	2.78E-17	8.709371139	1.03E-07	6.07E-06
-6.227415396	2.78E-17	8.876831504	7.88E-08	3.10E-06
-6.614737971	-5.42E-20	9.024533452	5.97E-08	9.08E-07
-6.615478406	0	9.024698707	5.97E-08	9.09E-07
-6.615439796	5.42E-20	9.024177897	5.98E-08	9.14E-07
-5.582709666	6.94E-18	4.741702886	1.04E-06	4.01E-04
-5.421873764	2.95E-17	4.356322347	6.74E-07	4.35E-04
-5.663725537	0	3.7910714	8.05E-06	5.39E-04
-5.640349175	0	3.966507822	4.94E-06	5.38E-04
-5.829232308	0	4.055733236	6.38E-06	5.49E-04
-5.416493743	2.08E-17	4.376320761	4.45E-07	4.32E-04
-5.751628051	1.39E-17	4.640440002	1.35E-06	4.69E-04
-5.826949883	-2.78E-17	4.20042016	4.97E-06	5.34E-04
-5.582997872	6.94E-18	5.115703703	7.62E-07	3.30E-04
-5.562691961	0	4.973047481	7.35E-07	3.53E-04
-5.463208915	4.16E-17	5.368664854	9.26E-07	2.49E-04
-5.68544414	-6.94E-18	5.143379349	7.15E-07	3.57E-04
-5.768361456	1.39E-17	4.749895292	1.12E-06	4.51E-04
-5.714523132	1.39E-17	5.068716959	6.79E-07	3.78E-04
-5.655345863	2.78E-17	5.41957494	8.82E-07	2.93E-04
-5.541318179	2.78E-17	5.553678224	9.20E-07	2.40E-04
-5.624136357	6.94E-18	6.520353872	7.54E-07	1.21E-04
-5.234258864	0	6.570073042	4.81E-07	5.60E-05
-5.552328222	0	6.061489837	8.92E-07	1.67E-04
-5.595533171	1.39E-17	6.248335418	8.64E-07	1.50E-04
-5.564938869	-2.78E-17	6.191272374	8.67E-07	1.51E-04
-5.685673849	0	6.852467748	6.18E-07	8.66E-05
-5.790999016	1.39E-17	7.012056864	5.65E-07	7.68E-05
-5.763614455	-2.78E-17	7.939651418	2.46E-07	1.91E-05
-5.412958076	-1.39E-17	7.578512819	2.48E-07	1.84E-05
-5.281746384	0	7.531475202	2.18E-07	1.54E-05
-5.664615023	-2.78E-17	7.581262488	3.42E-07	3.18E-05
-5.955523538	2.78E-17	7.501376378	4.08E-07	5.15E-05
-5.698012934	0	5.628031806	9.06E-07	2.61E-04
-5.63257927	-1.39E-17	6.168779756	8.81E-07	1.67E-04
-5.813411846	0	5.878991927	8.81E-07	2.35E-04
-5.648544695	0	6.268863048	8.56E-07	1.53E-04
-6.615754359	5.42E-20	9.024369743	5.97E-08	9.11E-07
-5.833780478	-6.94E-18	6.458868616	7.78E-07	1.44E-04
-6.177148366	0	6.837028572	6.23E-07	1.24E-04
-6.222372426	-2.78E-17	7.047220116	5.53E-07	1.04E-04
-6.459387495	-6.94E-18	7.906895639	3.24E-07	3.87E-05
-6.465724577	0	7.785001041	3.64E-07	4.65E-05
-6.518616341	1.39E-17	7.942579506	3.21E-07	3.84E-05
-6.518470857	6.94E-18	7.860387961	3.43E-07	4.25E-05
-5.713229325	-1.39E-17	3.132586225	3.17E-05	0.001072093
-5.454168833	0	3.200025807	2.20E-05	6.13E-04
-5.616960585	0	3.032235736	3.63E-05	0.001387203
-5.724432678	2.08E-17	2.961620323	4.23E-05	0.00190237
-5.59764487	1.39E-17	2.887098306	4.47E-05	0.002063684
-6.047279103	-8.47E-21	-9.809333771	4.16E-09	8.81E-07
-6.561794054	2.71E-20	-9.219380712	2.90E-08	1.66E-06
-6.561768234	-5.42E-20	-9.219230248	2.90E-08	1.66E-06
-5.856371738	-2.78E-17	-8.79837552	7.86E-08	4.17E-06
-5.720328567	0	-8.678614061	7.78E-08	3.61E-06
-5.344678134	-1.73E-18	-7.992096774	1.38E-07	7.03E-06
-5.898018902	5.55E-17	-8.433583054	1.30E-07	7.11E-06
-5.336419462	-1.73E-18	-7.985383955	1.38E-07	7.01E-06
-5.734510104	0	-7.938999413	2.36E-07	1.93E-05
-5.616029829	-1.39E-17	-7.685933995	2.76E-07	2.30E-05
-5.33668482	-1.73E-18	-7.965337998	1.43E-07	7.55E-06
-5.36409547	0	-7.422473458	2.84E-07	2.21E-05
-5.712760121	0	-7.807972462	2.68E-07	2.29E-05
-5.341816185	-1.73E-18	-7.980225873	1.41E-07	7.32E-06
-5.347800799	5.55E-17	-5.351040584	9.18E-07	2.15E-04
-5.220599463	-1.39E-17	-5.344325801	8.23E-07	1.64E-04
-5.429101979	2.78E-17	-5.357777604	9.85E-07	2.42E-04
-5.410363199	1.39E-17	-5.191963396	9.84E-07	2.66E-04
-5.250176518	-2.08E-17	-5.281027595	8.53E-07	1.87E-04
-5.374957197	0	-4.841229694	8.65E-07	3.14E-04
-5.481798771	0	-5.961761232	9.15E-07	1.64E-04
-5.275616605	0	-6.119108342	6.89E-07	1.02E-04
-5.475816259	1.39E-17	-6.120232615	8.55E-07	1.49E-04
-5.504803404	0	-5.878347126	9.55E-07	1.81E-04
-5.322045282	-5.55E-17	-6.679382743	5.18E-07	6.00E-05
-6.561593724	-2.71E-20	-9.218314429	2.92E-08	1.67E-06
-6.143501603	0	-9.108888262	5.35E-08	3.28E-06
-6.28476376	4.16E-17	-8.591783524	1.32E-07	7.65E-06
-6.375273178	-1.39E-17	-8.692363295	1.20E-07	6.76E-06
-6.094331582	0	-8.228051615	2.11E-07	1.83E-05
-5.869253493	0	-7.899428604	2.66E-07	2.37E-05
-6.561950794	0	-9.219191616	2.90E-08	1.66E-06
-4.368701293	1.39E-17	-1.270998652	1.62E-04	0.008388616
-4.358101967	0	-1.100212422	1.67E-04	0.008134809
-4.465325948	-2.43E-17	-1.685586878	1.42E-04	0.008823926
-4.532992778	-1.39E-17	-1.25577254	1.62E-04	0.00852113
-4.529653389	-5.55E-17	-1.112084967	1.67E-04	0.00839118
-4.679737198	3.47E-18	-2.140526111	1.09E-04	0.007807251
-4.826453673	-6.94E-18	-2.120313078	1.10E-04	0.007764613
-4.734692267	3.47E-18	-2.297523432	9.38E-05	0.006729874
-4.812898363	-6.94E-18	-2.071745319	1.14E-04	0.007924159
-4.856850566	0	-2.282051585	9.61E-05	0.006744072
-4.912788484	2.78E-17	-2.417009073	8.39E-05	0.005870534
-5.206748102	-1.04E-17	-2.444729597	8.12E-05	0.005431797
-5.246992627	1.04E-17	-2.429168513	8.27E-05	0.005531043
-5.245514227	6.94E-18	-2.510324243	7.54E-05	0.004858708
-5.230947327	6.94E-18	-2.405234722	8.49E-05	0.005731178
-5.094371678	-3.47E-18	-2.304069109	9.40E-05	0.006449149
-4.870514658	6.94E-18	-2.111641534	1.11E-04	0.007785773
-5.545235903	1.39E-17	-3.210267244	2.41E-05	7.36E-04
-5.466048932	0	-3.01302472	3.44E-05	0.001242405
-5.548657073	4.16E-17	-3.346236853	1.75E-05	4.78E-04
-5.787231868	-6.94E-18	-3.299204376	2.48E-05	7.13E-04
-5.774313838	-1.39E-17	-3.236048205	2.77E-05	8.26E-04
-5.597487373	-1.39E-17	-3.042389286	3.50E-05	0.001261456
-5.674675392	0	-3.087804878	3.35E-05	0.001182176
-5.467250895	0	-2.806132492	5.06E-05	0.002533834
-5.410876648	-3.47E-18	-2.742794466	5.60E-05	0.003018309
-5.502306625	3.47E-18	-2.801899693	5.17E-05	0.002614115
-5.377947574	0	-2.611137718	6.75E-05	0.004086684
-5.487876319	0	-2.7704707	5.39E-05	0.002799202
-5.297769596	-1.04E-17	-2.43841307	8.17E-05	0.005445201
-5.595749002	0	-3.493129615	1.40E-05	4.86E-04
-5.773725579	1.39E-17	-3.38690495	2.17E-05	6.79E-04
-5.593608298	0	-3.617989801	1.04E-05	5.06E-04
-5.687368634	0	-3.563327884	1.36E-05	5.08E-04
-5.67643042	-1.39E-17	-3.643610112	1.14E-05	5.10E-04
-5.550259524	0	-4.306980741	1.55E-06	4.79E-04
-5.721750252	-1.04E-17	-3.97898263	6.18E-06	5.36E-04
-5.750349927	1.04E-17	-3.94361145	7.32E-06	5.34E-04
-5.758106946	2.78E-17	-3.995747493	6.47E-06	5.40E-04
-5.761232837	3.12E-17	-4.01086922	6.34E-06	5.39E-04
-5.881656032	-1.39E-17	-3.609467569	1.54E-05	5.14E-04
-5.550721646	2.78E-17	-4.333067937	1.40E-06	4.75E-04
-6.461423251	-6.94E-17	-8.663469471	1.25E-07	7.15E-06
-5.532816248	-2.78E-17	-7.234783069	4.04E-07	4.25E-05
-5.332852849	-5.55E-17	-7.078696355	3.86E-07	3.74E-05
-5.582121924	2.78E-17	-6.692833963	6.41E-07	9.03E-05
-5.729622145	2.78E-17	-6.823342106	6.49E-07	9.29E-05
-5.614270007	-6.94E-18	-4.32283303	1.96E-06	4.83E-04
-5.794809567	6.94E-18	-4.052296084	6.24E-06	5.37E-04
-5.917472011	0	-4.423597772	3.74E-06	5.10E-04
-5.781134165	2.78E-17	-4.592266423	1.66E-06	4.78E-04
-5.903154588	0	-4.332510097	4.14E-06	5.19E-04
-5.961030276	0	-4.356467785	4.46E-06	5.19E-04
-5.697947239	5.55E-17	-6.551260412	7.61E-07	1.21E-04
-5.549473673	4.16E-17	-6.00566256	9.42E-07	1.71E-04
-5.550612815	0	-5.432506085	9.48E-07	2.57E-04
-5.58581722	-1.39E-17	-5.87437544	9.32E-07	1.99E-04
-5.743697849	-7.37E-18	-4.853410539	7.96E-07	4.27E-04
-5.749670607	-1.60E-17	-4.856648525	8.06E-07	4.28E-04
-5.745797578	1.17E-17	-4.861002493	8.03E-07	4.26E-04
-5.749782297	2.39E-17	-4.860196174	8.00E-07	4.27E-04
-4.722658426	1.73E-18	-1.672079813	1.41E-04	0.008894536
-4.8344734	0	-1.579013517	1.45E-04	0.008859479
-4.896610334	3.47E-18	-1.680753632	1.39E-04	0.008840204
-4.872099175	0	-1.663388097	1.40E-04	0.008900054
-4.889434983	-3.47E-18	-1.645266004	1.41E-04	0.008926457
-4.87191383	3.47E-18	-1.639359112	1.42E-04	0.008926128
-5.85535682	-6.94E-18	-3.277656412	2.68E-05	7.84E-04
-5.991699913	0	-3.52485913	2.01E-05	6.04E-04
-5.986445171	-1.39E-17	3.75681973	1.37E-05	5.22E-04
-5.815598764	-3.47E-18	3.55181355	1.64E-05	5.05E-04
-4.96446678	0	2.334901684	9.18E-05	0.006496191
-4.910695602	0	1.911066445	1.24E-04	0.008387413
-4.838214294	-6.94E-18	2.047602455	1.15E-04	0.007995986
-4.959181336	0	2.030848106	1.15E-04	0.00792381
-5.21876033	0	2.434283245	8.25E-05	0.005566263
-5.196179203	-3.47E-18	2.403187118	8.54E-05	0.005840889
-5.229468194	2.26E-17	2.410964721	8.46E-05	0.005751469
-4.715722902	0	1.161234686	1.64E-04	0.008558049
-4.751281612	0	1.201683755	1.62E-04	0.008584838
-4.790542351	0	1.662351743	1.41E-04	0.008861445
-4.952612797	0	1.41152335	1.50E-04	0.008816569
-4.805403032	0	1.67441573	1.40E-04	0.008854336
-5.003142404	0	1.87678147	1.25E-04	0.008438928
-4.973666369	-3.47E-18	1.440653777	1.49E-04	0.008805468
-5.229761714	1.73E-18	2.403877608	8.52E-05	0.005800975
-5.083685298	2.78E-17	2.247784213	9.79E-05	0.006890178
-5.638335077	3.47E-18	2.659791669	6.26E-05	0.003693599
-5.663450937	6.94E-18	2.626406203	6.48E-05	0.003925165
-5.628809445	6.94E-18	2.601907325	6.66E-05	0.004089684
-5.582635797	0	2.581426721	6.86E-05	0.004267854
-5.611000944	0	2.624474519	6.51E-05	0.00392806
-5.550835383	0	2.620202885	6.57E-05	0.003974405
-5.586689069	-3.47E-18	2.668462263	6.15E-05	0.003601391
-5.338277308	0	2.588976116	6.84E-05	0.004200093
-5.238807787	1.39E-17	2.416405098	8.41E-05	0.005704354
-5.441128058	0	2.495030411	7.55E-05	0.004912203
-5.241108806	1.21E-17	2.405758404	8.49E-05	0.005782091
-5.457764269	0	2.41094385	8.18E-05	0.005527692
-4.900079551	3.47E-18	-1.620607905	1.42E-04	0.008926715
-5.205790647	-1.39E-17	1.677800949	1.33E-04	0.008782977
-4.375183741	-1.39E-17	0.676993296	1.75E-04	0.007648056
-4.65269109	0	0.826284682	1.73E-04	0.008199437
-5.839481859	1.39E-17	3.090363807	3.55E-05	0.001336832
-5.74431026	-3.47E-18	3.384549175	2.08E-05	6.86E-04
-6.03680658	-6.94E-18	3.602532932	1.87E-05	5.78E-04
-6.020593612	-6.94E-18	3.286502832	2.92E-05	9.96E-04
-5.969334185	0	3.423694082	2.26E-05	6.34E-04
-6.057411035	0	3.409123336	2.44E-05	6.94E-04
-5.735417786	0	2.810211167	5.14E-05	0.002630507
-4.214218922	-3.47E-18	0.158153243	1.77E-04	0.007023784
-4.510430339	6.94E-18	0.290853865	1.82E-04	0.007560244
-4.572657061	6.94E-18	0.188767463	1.83E-04	0.007613446
-4.586553516	0	0.233241823	1.83E-04	0.007643349
-4.595816746	0	0.284350523	1.82E-04	0.007689157
-5.155337162	0	1.096056117	1.60E-04	0.008758292
-5.126213955	0	1.054086366	1.62E-04	0.008733296
-5.143008571	1.73E-18	1.061268801	1.61E-04	0.008758335
-5.14732001	0	1.074710369	1.61E-04	0.008763355
-5.158536238	0	0.95060008	1.63E-04	0.008692817
-5.104770758	-1.39E-17	0.621958676	1.71E-04	0.008436551
-5.170389221	-1.39E-17	0.561698249	1.71E-04	0.008458753
-4.86175597	0	0.382593264	1.78E-04	0.008013528
-4.383329116	-2.78E-17	-0.404793494	1.80E-04	0.007455978
-4.61003183	6.94E-18	0.1056549	1.83E-04	0.007675281
-4.675043293	2.78E-17	-0.437050702	1.80E-04	0.007904808
-4.62024621	0	-0.626591089	1.77E-04	0.008005042
-4.365708314	0	-0.705187234	1.75E-04	0.007726689
-4.61334047	-6.94E-18	0.215725497	1.83E-04	0.007675948
-5.147068263	-1.73E-18	1.049185586	1.61E-04	0.008752985
-4.629316185	-6.94E-18	0.243699803	1.83E-04	0.007700872
-6.576636257	0	7.900439288	3.38E-07	4.10E-05
-7.264700943	1.04E-17	8.263691685	2.76E-07	2.15E-05
-7.163210487	1.36E-20	8.382793177	2.42E-07	1.83E-05
-7.265020571	-6.25E-17	8.263478907	2.76E-07	2.15E-05
-7.2640762	4.00E-18	8.262954285	2.76E-07	2.15E-05
-7.264982539	-1.15E-17	8.263428791	2.76E-07	2.15E-05
-6.036359615	0	4.838669373	1.88E-06	4.56E-04
-5.983628236	-6.94E-18	5.015026891	1.56E-06	4.14E-04
-6.194958782	-6.94E-18	4.970028914	2.09E-06	4.46E-04
-6.218587548	-6.94E-18	4.881185435	2.67E-06	4.61E-04
-5.893373957	-6.94E-18	4.605026458	2.53E-06	4.82E-04
-6.153872865	-1.39E-17	4.478483611	4.84E-06	5.16E-04
-5.970511288	-1.39E-17	4.2601014	5.48E-06	5.35E-04
-6.289812434	-1.39E-17	4.275596707	8.32E-06	4.98E-04
-6.065239761	1.39E-17	3.706238946	1.60E-05	5.24E-04
-6.348827624	1.39E-17	4.131144531	1.06E-05	4.88E-04
-5.955726501	-2.78E-17	4.094350794	7.37E-06	5.33E-04
-6.074279088	0	3.766548222	1.47E-05	5.10E-04
-5.923624782	0	5.278977945	6.53E-07	3.63E-04
-6.01221643	-1.39E-17	5.471929786	7.07E-07	3.34E-04
-6.111674269	0	5.519036058	6.60E-07	3.41E-04
-6.128138742	0	5.401710372	6.57E-07	3.66E-04
-6.335443865	-2.78E-17	6.830912982	5.68E-07	1.36E-04
-6.182435018	0	5.489818587	6.08E-07	3.52E-04
-6.257934698	1.39E-17	6.185744989	5.43E-07	2.30E-04
-6.355152938	1.39E-17	6.169692604	5.08E-07	2.39E-04
-5.955652577	-1.39E-17	6.17165192	6.98E-07	1.99E-04
-6.259765053	1.39E-17	6.077470523	5.61E-07	2.46E-04
-6.339193723	0	6.062068219	5.03E-07	2.56E-04
-6.565545373	0	7.039426752	5.55E-07	1.21E-04
-6.617181016	0	7.789853275	3.63E-07	5.32E-05
-7.076815285	0	6.783037137	3.96E-07	1.85E-04
-7.043145537	-6.94E-18	6.70034971	3.88E-07	1.94E-04
-7.265069027	-1.99E-17	8.263423334	2.76E-07	2.15E-05
-6.050316379	0	3.087511175	3.77E-05	0.001520338
-6.238615776	-6.94E-18	5.402343117	1.01E-06	3.68E-04
-6.641420313	-5.55E-17	5.265689238	2.22E-06	3.98E-04
-6.288885259	0	4.984426545	2.35E-06	4.45E-04
-7.146746279	-2.78E-17	7.679269327	4.57E-07	7.75E-05
-7.265052406	-9.24E-18	8.263307655	2.76E-07	2.15E-05
-7.161975807	0	7.309524535	5.22E-07	1.15E-04
-5.921795781	0	2.792092026	5.31E-05	0.002878716
-5.998323633	6.94E-18	2.853342472	5.00E-05	0.002624129
-5.988685984	0	2.764850143	5.48E-05	0.00308012
-6.25889263	-6.94E-18	3.738702131	1.72E-05	5.33E-04
-6.46171996	6.94E-18	3.943252281	1.54E-05	5.25E-04
-6.479428487	0	3.759931608	1.89E-05	5.46E-04
-6.006499173	-2.08E-17	-3.605864632	1.75E-05	5.22E-04
-6.108399009	0	-3.406710718	2.55E-05	8.44E-04
-6.162866785	-6.94E-18	-3.255018371	3.14E-05	0.00108018
-6.022371546	0	-3.271473189	2.91E-05	9.33E-04
-7.195723888	0	-8.461861001	1.93E-07	1.19E-05
-7.19468861	0	-8.46205504	1.93E-07	1.19E-05
-6.330190209	0	-8.095467115	2.68E-07	2.59E-05
-6.445412108	-5.55E-17	-8.5716465	1.52E-07	1.04E-05
-6.283146439	0	-7.768914787	3.57E-07	4.45E-05
-5.822570314	-5.55E-17	-7.200797359	5.17E-07	6.36E-05
-5.758589548	-1.39E-17	-7.671642457	3.31E-07	3.33E-05
-6.176135448	0	-7.474017604	4.45E-07	5.80E-05
-6.310817345	0	-7.589664999	4.08E-07	5.39E-05
-5.753581687	1.39E-17	-5.364881706	7.67E-07	3.13E-04
-5.853214813	2.78E-17	-5.522456629	7.37E-07	3.09E-04
-5.865675346	-1.39E-17	-5.425515887	6.91E-07	3.29E-04
-5.99230755	2.08E-17	-6.212352709	7.85E-07	1.97E-04
-5.986885503	-6.94E-18	-6.141645312	7.88E-07	2.09E-04
-7.195674567	-2.71E-20	-8.461658801	1.93E-07	1.19E-05
-6.78022873	-1.67E-16	-8.103691729	3.07E-07	3.06E-05
-6.469225294	0	-7.695709185	3.95E-07	5.09E-05
-7.195848794	0	-8.461709157	1.93E-07	1.19E-05
-4.842076408	0	-0.863366597	1.71E-04	0.008416805
-4.887795042	0	-0.742706848	1.73E-04	0.008363693
-4.634620469	1.39E-17	-1.188654255	1.63E-04	0.008530956
-4.938861789	-1.39E-17	-0.950030395	1.67E-04	0.008558844
-5.013299932	0	-1.295158826	1.54E-04	0.008856373
-4.969888594	-2.78E-17	-0.837195671	1.70E-04	0.008504026
-5.30242921	-6.94E-18	-2.388160359	8.53E-05	0.005788247
-4.913213708	0	-1.649394745	1.41E-04	0.008915304
-5.250870385	3.47E-18	-2.23243302	9.72E-05	0.006674209
-5.216465392	-6.94E-18	-2.011435675	1.14E-04	0.007956234
-5.256561786	-6.94E-18	-1.960380999	1.16E-04	0.008076075
-5.555477103	2.78E-17	-2.300545507	8.88E-05	0.006200755
-5.319329776	0	-2.078051433	1.08E-04	0.007516079
-5.571982467	1.39E-17	-2.440235864	7.86E-05	0.005224851
-5.493748817	0	-2.703370708	5.91E-05	0.003306248
-5.274915427	0	-2.012571335	1.13E-04	0.007895416
-5.899076059	-1.39E-17	-2.983236347	4.30E-05	0.001980454
-5.88563886	6.94E-18	-2.869617729	4.87E-05	0.002405982
-6.068495114	6.94E-18	-3.118196871	3.78E-05	0.001572997
-5.795716162	-6.94E-18	-2.93448243	4.38E-05	0.002017006
-5.8997591	-1.39E-17	-2.788435202	5.35E-05	0.002898097
-5.820093759	-6.94E-18	-2.789129323	5.39E-05	0.002884334
-5.588682054	0	-2.795707443	5.26E-05	0.002703734
-5.737548153	0	-2.55982023	6.83E-05	0.004309212
-5.535104295	-3.47E-18	-2.737804132	5.61E-05	0.003043969
-5.701574616	0	-2.399758975	8.01E-05	0.005436466
-5.680698778	2.78E-17	-2.248801266	8.98E-05	0.006393169
-5.980505329	0	-2.39853066	7.64E-05	0.005395617
-5.993864178	0	-2.360278854	7.86E-05	0.00563479
-5.979341688	0	-2.501276675	7.02E-05	0.004746505
-5.997871391	0	-4.289116627	5.59E-06	5.19E-04
-5.783300403	6.94E-18	-3.995273268	6.81E-06	5.38E-04
-6.028465927	6.94E-18	-3.663889928	1.64E-05	5.19E-04
-6.306023753	-1.39E-17	-3.660654264	1.99E-05	5.94E-04
-6.292144424	4.16E-17	-3.590786586	2.13E-05	6.01E-04
-6.237564924	0	-3.383414799	2.78E-05	9.05E-04
-6.147410015	0	-3.800040298	1.51E-05	5.07E-04
-6.376872527	-6.94E-18	-3.817622123	1.75E-05	5.63E-04
-5.845745423	0	-4.020282612	7.05E-06	5.32E-04
-6.350058257	-1.39E-17	-4.133580928	1.05E-05	4.88E-04
-6.062542557	-1.39E-17	-4.360939831	5.18E-06	5.13E-04
-6.414107572	0	-4.223194336	9.86E-06	4.82E-04
-5.754034771	-1.08E-17	-4.857556288	8.26E-07	4.28E-04
-5.991421848	0	-4.636244008	2.60E-06	4.81E-04
-6.082244194	1.39E-17	-6.768822615	6.30E-07	1.24E-04
-6.099369931	0	-6.362698304	7.26E-07	1.85E-04
-6.307653398	0	-6.76784825	6.03E-07	1.41E-04
-6.194270887	0	-6.967939445	5.54E-07	1.13E-04
-6.382235028	4.16E-17	-4.679001667	4.67E-06	4.72E-04
-6.189993886	6.94E-18	-4.510842431	4.75E-06	4.96E-04
-6.417056378	-6.94E-18	-4.443058665	7.54E-06	4.76E-04
-5.934236146	2.78E-17	-5.492390576	6.61E-07	3.23E-04
-6.059262642	-2.78E-17	-6.201549493	7.40E-07	2.05E-04
-5.983014659	0	-5.593435632	6.42E-07	3.09E-04
-5.760082373	-9.54E-18	-4.864612024	8.15E-07	4.27E-04
-6.422846812	-1.39E-17	-4.869859351	3.82E-06	4.47E-04
-6.064193547	0	-5.394989231	1.04E-06	3.50E-04
-6.359345574	-2.78E-17	-5.139028782	1.85E-06	4.16E-04
-7.007227835	-1.04E-17	-7.226719547	5.27E-07	1.17E-04
-7.014969959	-1.04E-17	-7.284196251	5.15E-07	1.11E-04
-7.06046677	1.56E-17	-7.264875909	5.21E-07	1.15E-04
-5.330203533	-1.39E-17	-1.617552708	1.34E-04	0.008813639
-5.308526721	0	-1.245171831	1.51E-04	0.008940182
-5.329663631	0	-1.272452214	1.49E-04	0.008927339
-5.272280971	-3.47E-18	-1.174736428	1.54E-04	0.00887073
-5.350177598	3.47E-18	-1.253569137	1.49E-04	0.008939104
-5.43046159	0	-1.530212229	1.35E-04	0.008869505
-6.560804405	6.94E-18	3.600866542	2.40E-05	7.64E-04
-6.53203831	4.86E-17	3.482370404	2.69E-05	8.94E-04
-6.34798873	0	3.446297215	2.62E-05	8.29E-04
-6.582516498	-3.47E-17	3.48146683	2.73E-05	9.17E-04
-6.545924221	-1.39E-17	3.751138762	1.97E-05	5.53E-04
-5.299628059	-5.20E-18	2.034615272	1.11E-04	0.007779688
-5.352638697	6.94E-18	2.060718925	1.08E-04	0.007641128
-5.349999014	1.21E-17	2.050569743	1.09E-04	0.007693512
-5.347385309	-1.73E-18	2.018725533	1.11E-04	0.007780483
-5.366307724	-1.04E-17	2.074696601	1.07E-04	0.007552506
-5.600677153	-3.47E-18	2.420248942	7.98E-05	0.005366539
-5.575195068	3.47E-18	2.313313424	8.75E-05	0.006120901
-6.024802285	0	2.788454366	5.34E-05	0.002950241
-6.027895889	-6.94E-18	2.740365121	5.60E-05	0.003245277
-5.160714519	-1.73E-18	1.061418374	1.61E-04	0.008765979
-5.220393102	0	1.111198272	1.57E-04	0.008778575
-5.460208339	2.08E-17	1.488413492	1.36E-04	0.008858393
-5.552827575	-6.94E-18	1.708376532	1.24E-04	0.008576526
-5.604245302	-3.47E-18	1.607234377	1.27E-04	0.008659076
-5.618149666	-6.94E-18	1.734131495	1.21E-04	0.008474037
-5.424807771	-3.47E-18	1.962017089	1.12E-04	0.007912037
-5.368121741	1.73E-17	2.050311015	1.09E-04	0.007682811
-5.586599082	0	2.291217658	8.88E-05	0.006232228
-5.654099017	5.20E-18	2.34450031	8.46E-05	0.005884579
-5.871302718	0	2.41986246	7.65E-05	0.005294425
-5.818638747	6.94E-18	2.451408413	7.52E-05	0.005100452
-5.865399942	-1.39E-17	2.493271783	7.22E-05	0.004819321
-5.912316313	-6.94E-18	2.4668419	7.35E-05	0.004998359
-5.596050454	-6.94E-18	2.311888068	8.73E-05	0.006112237
-5.339096423	0	-1.22650917	1.51E-04	0.008944621
-5.586851925	-5.55E-17	1.387399306	1.37E-04	0.008893173
-5.652604508	-1.39E-17	1.455818042	1.33E-04	0.008794808
-6.407247855	-1.39E-17	3.208158785	3.50E-05	0.001441427
-6.498880038	0	3.128568075	3.87E-05	0.001708431
-6.34455792	-6.94E-18	3.114479199	3.85E-05	0.001650288
-6.548669128	1.39E-17	3.317275999	3.27E-05	0.001290442
-6.453177897	-1.39E-17	3.065836392	4.14E-05	0.001961132
-6.13731924	1.39E-17	2.407449186	7.41E-05	0.00529595
-6.201475548	-1.39E-17	2.502440026	6.81E-05	0.004702516
-5.612199465	-2.78E-17	1.220367778	1.42E-04	0.008887095
-5.281397071	-6.94E-18	0.650357365	1.67E-04	0.008566739
-5.578150561	0	0.925377859	1.52E-04	0.00891154
-5.248252207	0	0.560481867	1.69E-04	0.008509098
-5.010223773	0	-0.353935858	1.75E-04	0.008154359
-5.095685959	-2.78E-17	-0.620158214	1.71E-04	0.00845895
-5.166578777	0	0.249952049	1.74E-04	0.008350617
-5.418095932	0	0.276198228	1.67E-04	0.00852347
-5.310108737	-1.39E-17	-0.067605867	1.72E-04	0.008415755
-4.686398194	6.94E-18	0.209809422	1.82E-04	0.007737012
-5.591502754	0	0.468390561	1.60E-04	0.00872158
-5.168380868	0	1.03873403	1.61E-04	0.008758244
-5.600227311	-1.39E-17	0.758533479	1.55E-04	0.008836916
-5.349937482	2.78E-17	-0.312117332	1.69E-04	0.008513082
-7.106847985	0	6.714619399	3.89E-07	1.96E-04
-7.556806167	2.78E-17	7.415325675	5.67E-07	1.07E-04
-7.923157377	0	7.718856723	4.84E-07	6.39E-05
-8.027274516	-1.69E-21	7.632682671	5.16E-07	7.06E-05
-8.027281272	0	7.632692049	5.16E-07	7.06E-05
-6.684164359	1.73E-18	4.647416407	6.68E-06	4.45E-04
-6.705643268	0	4.701902678	6.18E-06	4.42E-04
-6.719070448	1.73E-18	4.726378613	6.09E-06	4.39E-04
-6.730934923	0	4.70886501	6.26E-06	4.39E-04
-6.72456383	0	4.690400519	6.44E-06	4.40E-04
-6.573630664	0	3.832834219	1.83E-05	5.35E-04
-6.453418586	0	4.165763647	1.09E-05	4.75E-04
-6.703400009	0	4.163009727	1.26E-05	4.41E-04
-7.091221265	0	6.633773397	4.24E-07	2.08E-04
-6.362723382	6.94E-18	5.580925437	6.55E-07	3.47E-04
-6.513108673	0	6.097602754	5.63E-07	2.60E-04
-6.976209507	0	5.760477513	1.21E-06	3.40E-04
-7.151138328	-2.78E-17	5.987603667	8.28E-07	3.12E-04
-7.316097489	0	6.91437319	4.61E-07	1.85E-04
-7.577435358	-1.39E-17	6.972732226	4.88E-07	1.81E-04
-7.500872085	0	6.69853064	4.57E-07	2.25E-04
-7.3744328	2.78E-17	6.442405018	5.55E-07	2.59E-04
-7.146131458	1.39E-17	5.372753029	3.06E-06	3.77E-04
-7.265074379	6.94E-18	5.552791921	2.68E-06	3.56E-04
-7.229714887	0	5.311870501	3.81E-06	3.74E-04
-8.027289798	-1.69E-21	7.632684549	5.16E-07	7.06E-05
-7.274376174	0	5.40568121	3.23E-06	3.70E-04
-7.862804651	-2.78E-17	7.218198218	5.77E-07	1.52E-04
-6.170669894	0	2.765315201	5.43E-05	0.003160081
-6.541641064	-1.39E-17	2.959177219	4.59E-05	0.002518981
-6.54785044	-4.16E-17	2.735687706	5.49E-05	0.003494197
-6.440856298	0	2.614372591	6.15E-05	0.004151806
-6.697992809	1.39E-17	3.144014875	3.86E-05	0.001808285
-6.654434734	2.78E-17	3.455719496	2.85E-05	0.00100481
-6.898919651	1.39E-17	3.214478056	3.68E-05	0.001746656
-6.857482547	4.16E-17	3.153059712	3.85E-05	0.00188258
-7.019163166	-6.94E-18	3.718802498	2.33E-05	7.13E-04
-7.033768916	-2.78E-17	3.773640855	2.20E-05	6.18E-04
-6.853271376	-3.47E-18	3.769388313	2.11E-05	5.93E-04
-6.986406417	0	3.835248189	2.05E-05	5.88E-04
-6.399600907	-2.78E-17	-3.554169014	2.35E-05	6.96E-04
-6.074871126	-6.94E-18	-2.846717088	5.04E-05	0.002663301
-6.203779191	1.39E-17	-2.84747783	5.03E-05	0.002730248
-6.217501098	0	-2.902237798	4.78E-05	0.00252392
-6.255905498	2.08E-17	-2.858815614	5.00E-05	0.002711161
-6.377635279	-3.47E-18	-3.196785644	3.53E-05	0.001444308
-6.444663757	0	-3.033990971	4.32E-05	0.002136108
-6.523113011	-1.39E-17	-3.1416605	3.85E-05	0.001727315
-6.547534532	0	-3.17469709	3.76E-05	0.001659017
-7.874063546	-2.71E-20	-7.635211248	5.45E-07	7.42E-05
-7.873769527	0	-7.635291216	5.45E-07	7.42E-05
-6.474981865	0	-5.251801229	1.76E-06	4.00E-04
-7.069656156	2.78E-17	-7.851738689	4.37E-07	4.95E-05
-7.071247621	0	-7.275306366	5.22E-07	1.14E-04
-7.86262302	0	-7.629823729	5.45E-07	7.48E-05
-6.438762576	0	-7.484517252	4.40E-07	6.94E-05
-6.428996494	1.39E-17	-6.872016568	5.72E-07	1.34E-04
-6.644491753	0	-5.960400466	5.04E-07	2.84E-04
-6.5745075	-1.39E-17	-5.494035633	1.25E-06	3.64E-04
-6.784940161	6.94E-17	-6.394589872	2.47E-07	2.27E-04
-6.621001786	1.39E-17	-6.659970088	3.85E-07	1.78E-04
-7.874062167	0	-7.635071582	5.46E-07	7.42E-05
-7.874197339	-5.42E-20	-7.635049747	5.46E-07	7.43E-05
-5.550774582	0	-0.763369162	1.58E-04	0.00878068
-5.409631288	0	-0.762468391	1.61E-04	0.008693428
-5.547328885	0	-0.723472786	1.59E-04	0.008763744
-5.72761788	-6.94E-18	-1.830340329	1.14E-04	0.008285797
-5.78463863	0	-1.784355292	1.15E-04	0.008374231
-5.793436721	-1.39E-17	-1.848354205	1.11E-04	0.008176406
-5.675816999	0	-1.744718404	1.20E-04	0.00847841
-5.732097813	1.39E-17	-1.931429723	1.08E-04	0.007825655
-5.468901798	3.47E-18	-1.923750578	1.14E-04	0.008121083
-5.942293446	3.47E-18	-2.198112739	8.89E-05	0.006426715
-6.027458682	0	-2.322852307	8.01E-05	0.005813445
-5.879195394	-2.78E-17	-1.86485584	1.09E-04	0.008087322
-6.153966766	0	-2.027989279	9.37E-05	0.007307331
-6.027585114	-3.47E-18	-2.381037673	7.70E-05	0.005500427
-6.244438711	0	-2.782230229	5.38E-05	0.003118448
-6.211619921	-3.47E-18	-2.359134922	7.59E-05	0.005595763
-6.434768832	6.94E-18	-2.296922863	7.62E-05	0.005877646
-6.470830713	-1.39E-17	-2.356335731	7.27E-05	0.005544074
-6.397135705	-3.47E-18	-2.510768194	6.59E-05	0.00467713
-6.313321116	2.78E-17	-2.000418156	9.15E-05	0.007315071
-6.496285916	1.39E-17	-4.107033067	1.22E-05	4.77E-04
-6.715642227	1.39E-17	-3.445366133	2.90E-05	0.001016906
-6.453132982	-6.94E-18	-3.671589399	2.09E-05	5.85E-04
-6.753887696	2.78E-17	-3.911754852	1.76E-05	4.82E-04
-6.783104231	1.39E-17	-3.595618877	2.56E-05	8.74E-04
-6.528374555	-1.39E-17	-4.645950232	5.72E-06	4.58E-04
-6.888022101	1.39E-17	-4.304720181	1.20E-05	4.10E-04
-6.805716798	6.94E-18	-4.318620995	1.11E-05	4.15E-04
-6.895249165	1.04E-17	-4.380067133	1.09E-05	4.01E-04
-7.068030649	-3.99E-17	-7.250857725	5.20E-07	1.17E-04
-6.948873891	-1.39E-17	-6.526737758	2.33E-07	2.16E-04
-7.005916318	2.78E-17	-4.694473687	7.53E-06	3.92E-04
-6.783863737	0	-5.005214187	4.56E-06	3.87E-04
-6.979508136	1.39E-17	-6.294230332	4.98E-07	2.51E-04
-6.95228153	2.78E-17	-5.844653511	8.64E-07	3.16E-04
-6.800368498	-1.39E-17	-5.289723705	2.44E-06	3.88E-04
-7.29255768	2.78E-17	-5.591064635	2.47E-06	3.46E-04
-7.280075855	-2.78E-17	-5.253620833	4.11E-06	3.69E-04
-7.157090555	1.39E-17	-4.936415114	6.17E-06	3.71E-04
-7.875023549	0	-7.62382563	5.47E-07	7.63E-05
-7.936883379	-6.25E-17	-6.895956268	6.23E-07	2.07E-04
-7.912248619	-3.12E-17	-6.915147364	6.21E-07	2.04E-04
-7.91861855	-1.21E-17	-6.888244732	6.20E-07	2.08E-04
-5.787213571	0	-1.541074865	1.25E-04	0.008675822
-5.742724784	1.39E-17	-1.316788719	1.36E-04	0.008977666
-5.742931991	0	-1.257784148	1.38E-04	0.008993117
-5.803490002	-6.94E-18	-1.287466618	1.35E-04	0.008992963
-6.559238981	-6.25E-17	-3.126219601	3.92E-05	0.001808958
-5.810004134	8.67E-19	2.143491816	9.37E-05	0.006916306
-5.947151306	0	2.052381558	9.67E-05	0.007334913
-5.935535923	0	2.035346521	9.79E-05	0.007420863
-5.679117538	-1.73E-18	2.045677592	1.03E-04	0.007529526
-5.929599169	0	2.049309044	9.72E-05	0.00736056
-6.337531169	-1.39E-17	2.402405465	7.16E-05	0.005272871
-5.970377719	-1.73E-18	2.051776344	9.65E-05	0.007332349
-5.95238416	-1.73E-18	2.036412852	9.75E-05	0.007405981
-5.699109123	0	0.9556148	1.48E-04	0.008922675
-5.935995419	0	1.212979223	1.33E-04	0.008951242
-5.693950976	-2.78E-17	1.370196165	1.35E-04	0.00889269
-5.956854523	0	1.988940733	9.96E-05	0.007529643
-6.047258261	2.78E-17	1.50020298	1.20E-04	0.008671055
-5.73610753	0	1.667474743	1.21E-04	0.008563777
-6.013897234	-1.39E-17	1.600564973	1.16E-04	0.008553671
-6.336658615	2.78E-17	2.215318378	8.10E-05	0.006306966
-5.602245676	-6.94E-18	-0.73662227	1.57E-04	0.008788545
-5.803167005	0	-1.195056174	1.38E-04	0.00899264
-6.140273487	1.39E-17	1.58178127	1.14E-04	0.008539779
-6.090527805	-2.78E-17	0.870760738	1.37E-04	0.008981665
-6.659509732	-1.39E-17	2.275737899	7.38E-05	0.005984728
-6.661658219	6.94E-18	2.45863563	6.60E-05	0.0050079
-6.616516334	2.78E-17	2.69710154	5.62E-05	0.003713796
-6.864235991	-2.78E-17	3.067385487	4.17E-05	0.002248732
-5.815424374	0	0.525263072	1.53E-04	0.008838055
-6.040120797	0	0.438485727	1.47E-04	0.00886232
-5.849818538	1.39E-17	0.334398945	1.55E-04	0.008779137
-5.940275616	-1.39E-17	0.257164838	1.52E-04	0.008814093
-5.738088478	0	0.114020938	1.59E-04	0.008685679
-5.754683492	-3.47E-18	-0.564504376	1.55E-04	0.00879303
-5.887850822	0	-0.299778027	1.54E-04	0.008747447
-6.02494173	-6.94E-18	-0.346834158	1.49E-04	0.00884025
-6.025698148	1.39E-17	-0.286650003	1.49E-04	0.008829579
-5.503592089	0	-0.173131033	1.66E-04	0.008565346
-5.583101718	6.94E-18	-0.683497629	1.58E-04	0.008773542
-7.764805067	-2.78E-17	6.451453568	7.37E-07	2.91E-04
-8.475957217	2.78E-17	6.735518717	5.55E-07	2.55E-04
-8.533298892	0	6.797494485	5.54E-07	2.38E-04
-8.027324739	3.39E-21	7.632622867	5.16E-07	7.06E-05
-8.081095911	-1.39E-17	6.707953642	4.98E-07	2.44E-04
-8.15872124	-5.55E-17	6.316053878	9.92E-07	3.41E-04
-8.817109714	2.12E-22	6.966103685	4.68E-07	1.56E-04
-8.81711098	0	6.966105391	4.68E-07	1.56E-04
-7.523785355	6.94E-18	5.421499567	3.57E-06	3.75E-04
-7.417716938	-2.78E-17	4.958303898	6.84E-06	3.37E-04
-7.701259089	2.78E-17	5.210973219	5.47E-06	3.61E-04
-7.321518063	0	4.84146353	7.45E-06	3.48E-04
-7.173510467	6.94E-18	4.362403975	1.24E-05	3.56E-04
-7.210818799	-6.94E-18	4.439125088	1.17E-05	3.49E-04
-7.243890116	6.94E-18	4.390544016	1.23E-05	3.43E-04
-7.132432958	1.04E-17	4.04599153	1.78E-05	4.96E-04
-7.521115778	-2.78E-17	4.794480933	8.60E-06	3.08E-04
-7.313957827	0	4.431026284	1.21E-05	3.29E-04
-7.2758744	0	4.348383131	1.31E-05	3.53E-04
-7.048202168	-4.86E-17	3.801473386	2.15E-05	6.00E-04
-7.577314547	-2.78E-17	4.555653738	1.11E-05	2.73E-04
-7.850031109	-2.78E-17	5.484765574	3.72E-06	3.85E-04
-7.443116042	-2.78E-17	5.95814987	1.19E-06	3.39E-04
-8.067071236	2.78E-17	6.024938689	1.42E-06	3.83E-04
-7.844091474	0	5.372180162	4.38E-06	3.78E-04
-8.631159589	1.39E-17	6.69886668	5.19E-07	2.59E-04
-8.817111699	0	6.966104666	4.68E-07	1.56E-04
-7.105612937	6.94E-18	3.793351861	2.18E-05	6.20E-04
-7.431478583	0	3.935096589	2.02E-05	5.67E-04
-6.928642809	0	3.135198953	3.91E-05	0.001978789
-8.630881367	0	5.516947739	4.02E-06	4.92E-04
-8.551021208	0	5.46878927	4.19E-06	4.84E-04
-8.613486013	0	6.558488595	7.47E-07	3.07E-04
-8.397666678	0	6.095011003	1.23E-06	4.09E-04
-8.873282077	-5.55E-17	5.97775388	1.47E-06	4.80E-04
-8.670502322	-3.47E-18	5.48899037	4.14E-06	5.00E-04
-7.1303603	2.78E-17	2.714209021	5.28E-05	0.003807995
-7.044805372	4.16E-17	2.662921151	5.49E-05	0.004002761
-6.907746848	-1.39E-17	2.454634148	6.46E-05	0.005089796
-6.76197596	2.78E-17	2.27603766	7.23E-05	0.005944213
-7.119829899	6.94E-18	3.668846666	2.49E-05	8.49E-04
-7.071135069	-6.94E-18	3.246570897	3.62E-05	0.001729704
-7.286960592	-1.39E-17	3.311745072	3.43E-05	0.00163167
-7.21438813	-1.39E-17	2.985883413	4.47E-05	0.002884388
-7.267349313	0	3.431716352	3.09E-05	0.001314699
-7.37753111	-1.39E-17	3.277856849	3.51E-05	0.001791924
-7.393229093	1.39E-17	3.439186306	3.11E-05	0.001347716
-7.504531037	0	3.751277588	2.40E-05	8.21E-04
-6.812456301	2.78E-17	-3.460160103	2.89E-05	0.001033686
-6.614834022	-1.39E-17	-3.14155935	3.88E-05	0.001782639
-6.864680578	0	-3.353580096	3.22E-05	0.001340178
-6.422982693	0	-2.799924224	5.23E-05	0.003101534
-6.662453854	2.78E-17	-2.660135634	5.78E-05	0.003936522
-6.751755118	-6.94E-17	-2.775571597	5.23E-05	0.003368233
-6.853392807	-1.39E-17	-2.897152448	4.80E-05	0.00293778
-7.036370301	1.39E-17	-3.211996046	3.66E-05	0.001747917
-8.617492354	0	-6.889226276	5.65E-07	1.98E-04
-8.609508353	0	-6.889213204	5.66E-07	1.98E-04
-7.937985297	-2.95E-17	-6.888211599	6.23E-07	2.09E-04
-7.367383765	2.78E-17	-5.983407407	1.02E-06	3.20E-04
-7.418220158	2.78E-17	-6.352837078	6.48E-07	2.72E-04
-8.617503185	0	-6.889004912	5.65E-07	1.98E-04
-8.617606974	0	-6.889115393	5.65E-07	1.98E-04
-5.994368822	-5.55E-17	-0.915047428	1.39E-04	0.008975116
-6.045961819	2.78E-17	-0.429738396	1.47E-04	0.008856299
-5.864826054	-2.08E-17	-1.765432238	1.14E-04	0.008378456
-6.38712224	-2.08E-17	-1.513879538	1.10E-04	0.008691277
-6.379533675	3.47E-17	-1.598779848	1.07E-04	0.008457734
-6.147144344	0	-1.410312687	1.21E-04	0.008835444
-6.3854442	6.94E-18	-1.463196737	1.12E-04	0.008743363
-6.444002046	-2.78E-17	-1.534218745	1.08E-04	0.008623565
-6.555135291	2.78E-17	-1.831688918	9.30E-05	0.007724156
-6.592572403	1.39E-17	-2.046025192	8.43E-05	0.006989814
-6.505530049	0	-2.307054199	7.45E-05	0.005801904
-6.798986609	1.39E-17	-2.66056534	5.66E-05	0.003955142
-6.523713747	0	-2.362409529	7.20E-05	0.005519456
-6.809412692	-1.39E-17	-2.137404471	7.72E-05	0.006592407
-6.890012171	1.39E-17	-2.270551018	7.08E-05	0.005905333
-6.828332214	-6.94E-18	-1.636956035	9.49E-05	0.008192858
-6.831135958	-2.08E-17	-1.5931359	9.65E-05	0.008336235
-7.194337304	-1.73E-18	-3.804525195	2.22E-05	6.44E-04
-7.198804709	-8.67E-18	-3.786127618	2.27E-05	6.78E-04
-7.200676826	-3.47E-18	-3.798852755	2.24E-05	6.50E-04
-7.203307665	-4.34E-18	-3.806022296	2.23E-05	6.44E-04
-6.917823486	3.47E-18	-4.345630204	1.14E-05	3.98E-04
-7.282620834	1.39E-17	-4.64249049	9.19E-06	3.36E-04
-7.210575856	-6.07E-18	-3.826906176	2.19E-05	6.36E-04
-6.987905963	0	-4.386684041	1.11E-05	3.84E-04
-7.358210324	0	-4.416522263	1.22E-05	3.24E-04
-7.204129754	-1.13E-17	-3.801487389	2.23E-05	6.48E-04
-7.934763571	-2.95E-17	-6.875839586	6.35E-07	2.11E-04
-7.737795367	-1.11E-16	-6.100019797	9.59E-07	3.35E-04
-8.250839611	5.55E-17	-6.115833495	1.03E-06	3.82E-04
-7.918699768	-2.08E-17	-4.901775185	8.24E-06	2.76E-04
-7.900742605	-6.94E-18	-4.753072151	9.58E-06	2.69E-04
-7.596282437	-8.33E-17	-5.384666687	3.82E-06	3.69E-04
-8.057102428	-6.94E-18	-4.924431032	8.37E-06	2.71E-04
-7.693453811	-2.78E-17	-5.765868694	2.45E-06	3.46E-04
-7.920128762	0	-5.389177363	4.17E-06	3.85E-04
-8.07025441	1.39E-17	-4.80783486	9.41E-06	2.48E-04
-7.960267581	-1.04E-17	-6.868276121	6.35E-07	2.15E-04
-8.650853617	2.78E-17	-6.17163771	9.27E-07	4.04E-04
-6.288110312	2.78E-17	-1.052801973	1.27E-04	0.009007795
-5.932866722	6.94E-18	-1.217419795	1.34E-04	0.009003032
-6.982520208	-1.39E-17	-2.711646743	5.38E-05	0.003774735
-7.057803434	0	-2.373864878	6.61E-05	0.005462385
-7.250068098	-2.78E-17	-2.655450823	5.38E-05	0.004054666
-7.182093336	-1.39E-17	-2.954500054	4.48E-05	0.002890452
-6.00418955	-3.47E-18	2.020078221	9.71E-05	0.007441146
-6.539622358	0	1.746375378	9.75E-05	0.008044646
-6.678432032	0	2.083067515	8.15E-05	0.006762433
-6.485909217	-1.39E-17	1.893944611	9.21E-05	0.007576128
-6.344436967	0	0.749620926	1.32E-04	0.008978761
-6.469142788	-2.60E-18	1.225568356	1.17E-04	0.00891705
-6.472147823	7.81E-18	1.208982037	1.18E-04	0.0089188
-6.478805975	-1.13E-17	1.222845346	1.17E-04	0.008916827
-6.475992606	-1.30E-17	1.234235468	1.17E-04	0.008903911
-6.637865149	-1.39E-17	1.826186763	9.21E-05	0.007802018
-6.41595356	0	-0.529922841	1.34E-04	0.008980348
-6.522981026	0	-0.477049693	1.31E-04	0.008995261
-6.498259015	6.94E-18	-0.644202447	1.29E-04	0.008994915
-6.256600603	-6.94E-18	-0.382415181	1.41E-04	0.00889847
-6.228997904	-6.94E-18	0.260470789	1.43E-04	0.008884199
-6.521693856	1.39E-17	0.370503781	1.31E-04	0.008970501
-6.19858182	6.94E-18	-0.142037194	1.44E-04	0.008872934
-6.771945094	0	1.55032083	9.84E-05	0.008295004
-6.498712916	1.73E-18	1.224484985	1.17E-04	0.008912944
-6.489192052	-8.67E-19	1.20911966	1.17E-04	0.008919398
-6.699187102	0	0.7324974	1.21E-04	0.008994035
-6.805024905	1.39E-17	1.097033784	1.11E-04	0.008870736
-7.016864366	6.94E-18	2.063158	7.67E-05	0.00686032
-7.10463536	2.08E-17	1.971093519	7.89E-05	0.007238087
-7.132709447	2.78E-17	1.977013401	7.81E-05	0.007191533
-7.105766584	-1.04E-17	1.840541382	8.30E-05	0.007506771
-7.15696649	1.39E-17	2.011412544	7.68E-05	0.007061412
-7.173523291	1.39E-17	2.590929105	5.66E-05	0.004393769
-6.553952462	1.39E-17	0.159757224	1.32E-04	0.008977169
-6.56806173	1.39E-17	-0.410177411	1.30E-04	0.008998422
-6.598094146	-1.39E-17	-0.492260667	1.28E-04	0.008993987
-8.660809725	0	5.477766864	4.19E-06	5.00E-04
-8.647840625	3.47E-18	5.466821781	4.26E-06	4.96E-04
-9.524511169	3.39E-21	6.135100479	5.66E-07	3.89E-04
-9.524709444	-3.39E-21	6.134980473	5.66E-07	3.89E-04
-9.524692939	-3.39E-21	6.134957603	5.66E-07	3.89E-04
-8.153012925	-1.39E-17	4.751880785	9.83E-06	2.76E-04
-8.070752811	2.78E-17	5.217027631	5.94E-06	3.47E-04
-8.403835267	0	4.883152706	8.78E-06	2.98E-04
-7.926593989	-1.39E-17	4.106127567	1.84E-05	3.83E-04
-7.52948991	-6.94E-18	4.360752333	1.35E-05	3.02E-04
-8.36419372	-1.39E-17	4.534027767	1.31E-05	2.36E-04
-8.049236267	-4.16E-17	4.331740139	1.50E-05	2.21E-04
-8.211246937	-5.55E-17	4.265313469	1.61E-05	2.04E-04
-9.524733238	3.39E-21	6.13495375	5.66E-07	3.89E-04
-7.801304694	0	3.511116211	2.92E-05	0.001314947
-8.162851705	0	3.986195877	2.13E-05	6.59E-04
-7.352882077	0	2.718885885	5.19E-05	0.003889295
-7.618319253	0	2.837258604	4.69E-05	0.003450468
-8.628261626	0	4.809514095	9.67E-06	3.00E-04
-8.670905491	3.47E-18	5.456085362	4.38E-06	4.96E-04
-9.139906433	2.78E-17	4.831219861	9.46E-06	4.40E-04
-8.728789665	1.73E-18	5.469509289	4.20E-06	5.14E-04
-9.524720871	-3.39E-21	6.134850094	5.66E-07	3.90E-04
-9.289002854	5.55E-17	5.586344487	3.25E-06	6.16E-04
-9.463832226	5.55E-17	5.451811387	3.74E-06	6.64E-04
-9.388148932	2.78E-17	5.178879757	6.12E-06	6.00E-04
-7.540736587	0	2.38651549	5.99E-05	0.005316489
-7.672755816	-2.78E-17	2.699325299	5.04E-05	0.004028468
-8.285524105	0	3.541115173	2.88E-05	0.00131932
-7.751539737	-2.78E-17	2.878352737	4.57E-05	0.003371679
-7.517162197	-1.39E-17	3.297042627	3.45E-05	0.001792893
-7.998026724	0	3.251830189	3.54E-05	0.002114999
-7.298224615	-1.39E-17	-3.323537675	3.38E-05	0.001565943
-7.212827902	-8.67E-19	-3.788493843	2.27E-05	6.75E-04
-7.590989474	0	-4.28913375	1.49E-05	3.78E-04
-7.780736249	-6.94E-17	-4.153970439	1.74E-05	3.95E-04
-7.632086938	1.39E-17	-3.727489821	2.55E-05	9.67E-04
-7.54192712	0	-3.425613542	3.13E-05	0.001421508
-7.475009226	1.39E-17	-3.267887201	3.54E-05	0.001836763
-7.338069805	2.78E-17	-2.797169483	4.94E-05	0.003530305
-9.38845921	0	-6.151609124	6.59E-07	3.99E-04
-9.388668815	0	-6.151642192	6.59E-07	3.99E-04
-8.277858184	6.94E-18	-5.072291425	7.35E-06	3.34E-04
-8.53079736	1.39E-17	-5.511659095	3.82E-06	4.80E-04
-8.355202017	0	-5.700840412	2.94E-06	4.50E-04
-8.597107348	1.39E-17	-5.669026979	3.15E-06	4.78E-04
-8.654633374	0	-5.457985941	4.29E-06	4.87E-04
-8.794114836	1.39E-17	-5.568943441	3.48E-06	5.18E-04
-9.016381066	2.78E-17	-5.904907953	1.89E-06	4.91E-04
-9.388674569	0	-6.151384448	6.60E-07	3.99E-04
-9.388791786	0	-6.151505327	6.59E-07	3.99E-04
-7.511148003	0	-2.936062399	4.41E-05	0.002938997
-6.55085491	0	-1.092395154	1.18E-04	0.008959479
-6.478497885	1.39E-17	-1.449817073	1.10E-04	0.008743323
-6.839326543	3.47E-18	-1.543492205	9.79E-05	0.008412669
-6.832784381	-2.78E-17	-1.152844065	1.08E-04	0.00890771
-6.857094097	1.04E-17	-1.577877962	9.64E-05	0.008355805
-6.868106884	0	-1.606103231	9.54E-05	0.008279659
-6.985469344	-1.39E-17	-2.106478878	7.54E-05	0.00663755
-7.317688392	0	-2.48818036	5.89E-05	0.004885087
-7.317767917	2.78E-17	-2.150562559	6.93E-05	0.006339026
-7.403252858	-2.78E-17	-2.2594492	6.48E-05	0.005830865
-7.185899399	-1.39E-17	-1.443468205	9.38E-05	0.00838676
-7.359363859	1.39E-17	-1.672288795	8.33E-05	0.007859187
-7.351809714	-6.94E-17	-1.560000175	8.67E-05	0.008143275
-7.211598405	1.73E-17	-3.802749604	2.23E-05	6.48E-04
-7.764014786	0	-3.990386997	2.00E-05	5.20E-04
-8.139438128	-4.16E-17	-4.739103552	1.04E-05	2.57E-04
-7.951949608	0	-4.096645796	1.85E-05	3.96E-04
-8.426838513	5.55E-17	-4.237129946	1.67E-05	2.19E-04
-8.164471257	5.55E-17	-4.8654499	8.90E-06	2.74E-04
-8.76452131	5.55E-17	-5.072574645	6.89E-06	4.53E-04
-8.625048426	5.55E-17	-4.618405652	1.21E-05	2.76E-04
-9.272187801	0	-5.580899123	3.15E-06	5.86E-04
-7.108068347	-1.39E-17	-0.661111199	1.11E-04	0.009010136
-7.089781729	4.34E-19	-0.644633815	1.12E-04	0.009010993
-7.114165803	-4.38E-17	-0.652043162	1.11E-04	0.0090115
-7.839439883	1.39E-17	-2.678186474	5.02E-05	0.004121081
-7.732586523	1.39E-17	-2.408142697	5.90E-05	0.005293025
-7.963540908	1.39E-17	-2.49461518	5.46E-05	0.004878456
-6.654046814	0	0.30033713	1.28E-04	0.008964319
-6.955313557	0	0.670802439	1.14E-04	0.008987241
-7.005673902	1.39E-17	1.095214867	1.05E-04	0.008851044
-6.982186267	-1.39E-17	1.271115305	1.02E-04	0.008724534
-7.173445705	6.94E-18	1.933016492	7.89E-05	0.007310244
-7.29038825	0	1.501774014	8.90E-05	0.008237967
-7.166979648	6.94E-18	-0.086776152	1.15E-04	0.009050615
-7.20321402	5.20E-18	0.024374389	1.14E-04	0.009050598
-7.292157571	-6.59E-17	-0.001359239	1.11E-04	0.009062021
-7.29617781	-4.51E-17	-0.022221536	1.11E-04	0.009060091
-7.271174473	2.43E-17	0.041238341	1.12E-04	0.009058889
-7.303734704	-3.47E-18	0.014691251	1.11E-04	0.00905941
-7.520925399	1.39E-17	0.815514961	9.97E-05	0.008936954
-7.51014515	-1.73E-18	0.857109478	9.92E-05	0.008923716
-7.555445068	2.26E-17	0.816946451	9.88E-05	0.008933698
-7.554030108	3.30E-17	0.859762567	9.80E-05	0.008892966
-7.55821919	8.67E-18	0.829103844	9.86E-05	0.008927487
-7.642348381	2.78E-17	1.702867287	7.87E-05	0.007732005
-7.608218744	0	2.091621229	6.76E-05	0.006463145
-7.929206892	0	1.970969342	6.84E-05	0.00691619
-7.880869616	-2.78E-17	2.250804477	6.11E-05	0.005827228
-7.307820735	9.71E-17	-0.006715331	1.11E-04	0.009058776
-10.23864582	0	5.30967091	3.75E-06	6.58E-04
-10.23872873	0	5.309670459	3.75E-06	6.58E-04
-8.502708808	0	4.20096924	1.75E-05	2.93E-04
-8.750511578	-5.55E-17	3.898970355	2.25E-05	7.22E-04
-8.922913182	0	4.283991539	1.66E-05	4.13E-04
-9.574001458	0	5.284584826	4.85E-06	6.89E-04
-10.16759075	-8.33E-17	4.777711278	9.00E-06	7.07E-04
-10.23874217	-6.78E-21	5.309609874	3.75E-06	6.58E-04
-10.23874919	0	5.30964962	3.75E-06	6.58E-04
-10.34661672	0	4.783290857	8.43E-06	7.24E-04
-8.796396525	2.78E-17	3.473453649	3.04E-05	0.001645888
-8.436225143	0	2.95018073	4.24E-05	0.003377087
-8.315996939	0	2.835194427	4.50E-05	0.00368987
-8.281313919	0	2.707380196	4.84E-05	0.004164684
-9.664318216	0	4.269630817	1.68E-05	3.80E-04
-9.67936431	6.94E-18	4.479312068	1.45E-05	4.48E-04
-9.816190184	0	4.316519062	1.60E-05	4.36E-04
-9.090652819	-2.78E-17	4.012477951	2.07E-05	5.64E-04
-9.690678386	6.94E-18	4.189205885	1.80E-05	4.26E-04
-9.159138499	0	3.546811453	2.93E-05	0.001579959
-9.727509568	0	4.239551645	1.71E-05	3.87E-04
-9.075930733	0	3.26985549	3.45E-05	0.00226119
-8.537917529	0	2.841300074	4.47E-05	0.003712778
-8.433882251	1.39E-17	2.729349241	4.71E-05	0.004076064
-8.234991387	-2.78E-17	2.197101313	6.06E-05	0.005996824
-7.760322722	-1.39E-17	-3.402679554	3.20E-05	0.001564
-7.937730319	-2.78E-17	-3.223497776	3.68E-05	0.002251291
-8.118957976	-2.78E-17	-3.379468603	3.24E-05	0.001763481
-7.9989577	-2.78E-17	-3.590599993	2.80E-05	0.001266947
-8.235728963	-2.78E-17	-3.7471811	2.56E-05	0.001071569
-8.08611137	1.39E-17	-2.663782259	5.01E-05	0.004278138
-7.967089619	-2.78E-17	-2.862018298	4.52E-05	0.003422599
-8.165364818	-5.55E-17	-2.979439561	4.16E-05	0.003060965
-10.1282971	2.71E-20	-5.346554522	3.66E-06	6.72E-04
-10.12875704	0	-5.346431321	3.66E-06	6.72E-04
-9.008975954	0	-4.45133055	1.47E-05	3.70E-04
-8.770670507	2.78E-17	-4.171690164	1.80E-05	3.05E-04
-9.517444947	-2.78E-17	-4.951553373	7.96E-06	6.21E-04
-9.092240911	-2.78E-17	-5.277539149	5.64E-06	5.67E-04
-9.610513682	5.55E-17	-5.077965917	6.97E-06	6.46E-04
-10.12835273	0	-5.345794651	3.66E-06	6.72E-04
-10.12897027	2.71E-20	-5.3462501	3.66E-06	6.72E-04
-7.133782533	-1.30E-18	-0.669387373	1.10E-04	0.009002611
-7.494912754	0	-1.104920525	9.53E-05	0.008796255
-7.533565496	6.94E-18	-1.320064926	8.93E-05	0.008471632
-7.62503454	0	-1.092813667	9.24E-05	0.008767253
-7.581520643	1.39E-17	-0.975498476	9.52E-05	0.008821795
-7.486613748	-6.94E-17	-1.613693147	8.33E-05	0.00798004
-7.825096404	-3.12E-17	-1.988082457	6.92E-05	0.006888771
-7.842731827	-1.73E-17	-1.96665425	6.96E-05	0.006963426
-7.859567282	-3.47E-18	-2.04601093	6.75E-05	0.006672234
-7.802666032	3.47E-18	-1.976098535	6.99E-05	0.006948976
-7.799301902	6.94E-18	-1.793741401	7.43E-05	0.007326258
-7.704044979	-1.39E-17	-1.009787605	9.22E-05	0.00878493
-7.698839204	0	-1.122026611	9.09E-05	0.008712965
-8.113178083	0	-2.469293893	5.45E-05	0.004965548
-9.187117046	1.11E-16	-4.160289839	1.81E-05	3.10E-04
-9.676526997	0	-4.774317036	9.95E-06	5.93E-04
-8.276078972	0	-3.510966911	2.97E-05	0.001458699
-8.906308814	0	-3.97857818	2.13E-05	6.10E-04
-8.33109058	-5.55E-17	-3.138471014	3.83E-05	0.002675212
-9.770382671	8.33E-17	-4.903609583	8.21E-06	6.73E-04
-7.748234649	1.39E-17	-0.539262063	9.81E-05	0.008974087
-7.361819859	-1.39E-17	-0.055067253	1.10E-04	0.009052653
-7.131396741	-8.67E-18	-0.650297562	1.11E-04	0.009010543
-7.972204111	-2.78E-17	-0.52886202	9.37E-05	0.008937337
-8.437547591	0	-2.678186459	4.83E-05	0.004231336
-7.900677634	-1.04E-17	-2.008417755	6.84E-05	0.006819352
-8.625258964	2.78E-17	-2.377801725	5.44E-05	0.005294727
-7.664932862	2.78E-17	1.374377852	8.51E-05	0.008281349
-7.584779752	2.26E-17	0.834045112	9.81E-05	0.008919436
-8.14559801	-2.78E-17	1.062978771	8.46E-05	0.008589644
-8.0445428	2.78E-17	1.481758623	7.76E-05	0.007922736
-8.071869577	-1.39E-17	0.18879867	9.50E-05	0.008988451
-7.404283016	-8.67E-18	0.040470068	1.09E-04	0.009055935
-8.066169029	-1.39E-17	0.451240482	9.38E-05	0.008937207
-7.617674011	-5.20E-18	0.766678707	9.84E-05	0.008942051
-8.040607136	0	0.320747224	9.54E-05	0.008987322
-8.298439596	-8.33E-17	1.922125879	6.65E-05	0.006859662
-8.459553608	-5.55E-17	1.314008461	7.77E-05	0.008103067
-8.744139054	2.78E-17	2.017052491	6.18E-05	0.00638052
-8.770389418	-2.78E-17	1.731091458	6.81E-05	0.007293232
-8.225688616	-1.39E-17	0.203812281	9.41E-05	0.008982517
-8.190876682	0	-0.364866693	9.28E-05	0.008939975
-9.810299177	0	4.21491791	1.74E-05	3.97E-04
-8.608949564	0	-0.051107901	8.98E-05	0.008909266
-10.68214155	-3.39E-21	4.922070284	6.06E-06	6.50E-04
-11.04559761	2.46E-17	4.604359987	7.96E-06	6.45E-04
-10.38256754	-2.78E-17	4.413102144	1.43E-05	6.58E-04
-10.61929954	2.78E-17	4.018151196	1.94E-05	5.92E-04
-11.04887854	3.39E-21	4.579846822	8.37E-06	6.40E-04
-11.1234719	0	4.010949712	1.79E-05	5.32E-04
-11.12475839	5.42E-20	4.009660157	1.79E-05	5.32E-04
-11.12514457	0	4.009730909	1.79E-05	5.32E-04
-11.04561499	-1.01E-17	4.604343148	7.96E-06	6.45E-04
-11.12559613	0	4.008972151	1.80E-05	5.32E-04
-9.594866175	0	3.198238052	3.68E-05	0.002498505
-9.686625289	-2.78E-17	3.498535702	3.11E-05	0.001760035
-9.287267494	0	2.651375244	4.86E-05	0.004374253
-9.185141323	2.78E-17	2.400053322	5.40E-05	0.005196217
-9.178139769	-2.78E-17	2.201334364	5.83E-05	0.005828454
-10.06525149	8.33E-17	3.331324928	3.44E-05	0.002072566
-9.793011421	-6.94E-18	4.13521224	1.91E-05	5.28E-04
-10.40395947	0	3.759625684	2.52E-05	0.001039607
-10.81275982	2.78E-17	3.665803061	2.76E-05	0.001123923
-11.12481793	0	4.00847227	1.80E-05	5.34E-04
-9.445815831	0	2.45572896	5.30E-05	0.004981867
-9.914004682	0	3.061506249	4.00E-05	0.00287393
-8.940544583	2.78E-17	-2.865753697	4.36E-05	0.003651694
-8.945800058	2.78E-17	-3.405627347	3.18E-05	0.001839472
-9.241284016	-2.78E-17	-3.499293217	3.02E-05	0.001731037
-10.41982864	1.11E-16	-4.518146223	1.19E-05	6.53E-04
-10.12944684	0	-5.344535263	3.68E-06	6.72E-04
-10.35214491	5.55E-17	-4.51614797	1.21E-05	6.54E-04
-10.96748435	0	-4.66024126	7.64E-06	6.57E-04
-10.96839497	-2.71E-20	-4.66065227	7.63E-06	6.57E-04
-9.760095929	-2.78E-17	-4.000608651	2.08E-05	5.65E-04
-10.96856953	-2.71E-20	-4.660302778	7.64E-06	6.57E-04
-10.96858414	-2.71E-20	-4.660495142	7.64E-06	6.57E-04
-10.37658999	5.55E-17	-4.389365913	1.39E-05	6.31E-04
-9.848629133	0	-4.690480026	1.11E-05	6.38E-04
-10.00418717	2.78E-17	-3.96751705	2.13E-05	6.34E-04
-8.496491717	1.39E-17	-1.311384389	7.84E-05	0.008274344
-8.531515459	-1.39E-17	-1.366974697	7.71E-05	0.008150352
-8.456324288	3.47E-17	-1.386912883	7.74E-05	0.008150143
-8.555445412	2.08E-17	-1.535413549	7.36E-05	0.007699174
-8.149918357	-1.39E-17	-1.236879269	8.42E-05	0.008475508
-8.3571868	-6.94E-18	-1.107822528	8.28E-05	0.008460285
-8.968808761	0	-2.418447909	5.34E-05	0.005127743
-9.36586009	-2.78E-17	-3.248755618	3.52E-05	0.002311515
-9.830792674	2.78E-17	-3.675283973	2.72E-05	0.001319695
-9.631155512	-5.55E-17	-2.813178941	4.47E-05	0.003708488
-10.5412747	2.78E-17	-4.363770273	1.39E-05	6.21E-04
-11.01773671	0	-4.048108377	1.73E-05	5.43E-04
-8.821407347	0	-0.420339925	8.67E-05	0.008745308
-8.624730178	1.39E-17	-1.275461887	7.85E-05	0.008292935
-8.6706904	0	-1.427203039	7.60E-05	0.008001124
-9.455882734	-2.78E-17	-2.077252517	6.10E-05	0.006069999
-9.280070902	0	-0.809813214	8.25E-05	0.008508287
-8.98865495	0	1.114519894	7.82E-05	0.008139222
-8.790287102	0	0.872009698	8.38E-05	0.008619233
-9.19172673	5.55E-17	0.897881371	8.17E-05	0.008425118
-9.040359889	5.55E-17	0.775451844	8.29E-05	0.008589746
-9.008186384	-5.55E-17	0.554636998	8.49E-05	0.008709816
-8.433691777	1.39E-17	0.464970009	9.16E-05	0.008886297
-9.35668821	0	1.690876947	7.12E-05	0.007292695
-9.526203649	2.78E-17	2.130274223	6.13E-05	0.005966831
-9.740102546	-5.55E-17	1.493218902	7.49E-05	0.007534801
-9.346092371	0	0.405613997	8.77E-05	0.008784191
-9.143032659	2.78E-17	0.032783464	9.08E-05	0.008909426
-9.530967087	2.78E-17	0.09233135	8.94E-05	0.008804345
-9.503608662	2.78E-17	-0.140355342	8.88E-05	0.008783608
-11.41176282	0	4.268444511	1.09E-05	4.72E-04
-11.80036109	-3.39E-21	3.911944424	1.40E-05	2.88E-04
-11.8003497	-3.39E-21	3.911914398	1.40E-05	2.88E-04
-11.2591942	-2.78E-17	3.423844689	3.16E-05	0.00136546
-11.58087579	-2.78E-17	3.539311858	2.68E-05	9.32E-04
-11.8003807	0	3.911927875	1.40E-05	2.88E-04
-10.56184885	2.78E-17	3.30950236	3.56E-05	0.001948437
-10.97525921	-5.55E-17	3.304431167	3.60E-05	0.001843563
-11.80081288	3.39E-21	3.910157808	1.40E-05	2.92E-04
-11.98142133	-1.21E-17	3.166902601	3.73E-05	0.001811626
-11.57977137	2.78E-17	3.099628294	4.19E-05	0.002234977
-11.38775896	0	3.036856923	4.42E-05	0.002503087
-10.20888546	-2.78E-17	1.943272498	6.85E-05	0.006315292
-10.31681666	0	2.413734073	5.74E-05	0.00481489
-10.37085437	5.55E-17	2.883708199	4.66E-05	0.003414395
-11.54431833	0	2.970458117	4.64E-05	0.002625962
-11.98173672	-5.72E-17	3.156878776	3.76E-05	0.001840208
-11.98947507	-4.86E-17	3.157416342	3.76E-05	0.001836624
-10.10059865	0	1.557615105	7.62E-05	0.00726358
-10.74998105	0	2.407789903	6.10E-05	0.004814895
-10.96718093	-5.55E-17	2.842649111	4.98E-05	0.003308834
-11.74321928	0	-3.963117886	1.33E-05	3.18E-04
-11.7432826	1.36E-20	-3.963130807	1.33E-05	3.18E-04
-11.31128806	5.55E-17	-3.723143407	2.43E-05	8.86E-04
-11.74327004	0	-3.962968207	1.33E-05	3.18E-04
-11.56852705	-5.55E-17	-3.472554195	2.91E-05	0.001103801
-11.74334737	0	-3.963076389	1.33E-05	3.18E-04
-9.707491245	-1.39E-17	0.798476961	8.86E-05	0.008476463
-10.21880841	-2.78E-17	1.146587078	8.64E-05	0.00792532
-10.68964659	0	1.976806093	7.40E-05	0.006106195
-10.78592154	0	1.56771853	8.50E-05	0.007055366
-10.59652185	0	1.129856618	9.17E-05	0.007848253
-10.4877526	1.39E-17	-3.301142474	3.58E-05	0.002020254
-10.58788379	-5.55E-17	-3.468462773	3.24E-05	0.0016276
-10.75971806	1.39E-17	-3.553007088	3.00E-05	0.00149112
-10.67834465	-5.55E-17	-3.310020065	3.57E-05	0.0019107
-10.62270647	-4.16E-17	-3.212141064	3.82E-05	0.002250803
-9.531103952	-5.55E-17	-1.664384747	6.95E-05	0.007077526
-9.393736767	-2.78E-17	-1.101802632	7.88E-05	0.008139839
-10.3387434	-4.51E-17	-2.241691541	6.37E-05	0.005572447
-10.30809609	2.43E-17	-2.187713668	6.47E-05	0.005745021
-10.35992367	-4.51E-17	-2.216334718	6.43E-05	0.005646077
-10.35828666	6.59E-17	-2.196366757	6.48E-05	0.005703107
-11.50952699	0	-3.260750074	3.68E-05	0.001784463
-10.90984479	-2.78E-17	-3.218873797	3.91E-05	0.00213745
-11.78793641	2.78E-17	-3.327837867	3.29E-05	0.001414663
-10.35794527	-1.73E-17	-2.097756425	6.70E-05	0.005908871
-10.14020574	2.78E-17	-1.116311707	8.54E-05	0.007967232
-10.01305022	0	-0.909566292	8.76E-05	0.008237836
-10.29547476	-2.78E-17	-0.933329808	8.98E-05	0.008142809
-9.698514668	2.78E-17	-0.062464386	9.09E-05	0.008766626
-11.9380717	0	-2.994534286	4.37E-05	0.002328158
-11.54873365	2.78E-17	-2.901206572	4.92E-05	0.002843823
-11.36487482	2.78E-17	-2.736055883	5.48E-05	0.003489142
-10.47469054	2.78E-17	0.697335946	9.65E-05	0.0083155
-9.868495979	2.78E-17	0.190183209	9.40E-05	0.008751744
-10.44254211	-2.78E-17	-0.295090274	9.98E-05	0.008585241
-10.59106905	-2.78E-17	0.105468566	1.03E-04	0.008587853
-12.51133173	0	3.315416277	2.17E-05	0.001144841
-12.50758208	0	3.314286335	2.18E-05	0.00114981
-12.51132072	1.36E-20	3.315319509	2.17E-05	0.001145155
-12.04237676	3.47E-18	3.083467099	4.08E-05	0.00209716
-12.31981485	0	2.684132739	5.74E-05	0.003464859
-12.00019749	-1.56E-17	3.156427533	3.75E-05	0.001838648
-12.51139406	0	3.315308927	2.17E-05	0.00114519
-12.369163	-6.94E-18	2.683563013	5.68E-05	0.003464818
-12.62164825	-2.78E-17	2.855169663	4.15E-05	0.002675514
-12.51139172	1.36E-20	3.315365056	2.17E-05	0.001144957
-11.51923348	0	2.499382586	6.55E-05	0.004328482
-11.62389462	1.39E-17	2.814285888	5.38E-05	0.003202256
-11.97753298	-1.56E-17	3.134412894	3.87E-05	0.001925986
-11.89125125	0	2.56090017	6.35E-05	0.003944763
-11.78159361	2.78E-17	2.425066415	7.00E-05	0.004444852
-10.94839978	-2.78E-17	0.399680014	1.12E-04	0.00851897
-11.15783644	0	2.080778133	7.66E-05	0.005600009
-11.09857763	-8.33E-17	1.558914357	9.25E-05	0.00715768
-11.89422453	-4.16E-17	2.233852515	8.34E-05	0.005266292
-12.27642373	-1.39E-17	2.554531667	6.52E-05	0.003986676
-12.18081584	5.55E-17	2.053827325	9.43E-05	0.005923564
-11.81297458	5.55E-17	1.856555651	9.78E-05	0.006465453
-12.41042807	0	2.592055521	6.34E-05	0.003897778
-12.69504238	0	2.2444222	8.48E-05	0.005398211
-12.65875185	4.16E-17	2.490685029	6.89E-05	0.004391308
-12.46004756	-3.27E-17	-3.344516107	2.13E-05	0.001051109
-12.4600791	1.28E-17	-3.344518814	2.13E-05	0.001051085
-12.46006107	1.05E-17	-3.344534027	2.13E-05	0.001051052
-12.3058089	-5.08E-21	-3.477661208	1.96E-05	8.93E-04
-11.74341885	1.36E-20	-3.962912091	1.33E-05	3.18E-04
-12.11053216	2.78E-17	-3.158990464	3.53E-05	0.001707482
-11.49097987	5.55E-17	1.016578213	1.21E-04	0.008194705
-11.0921376	0	0.862798995	1.14E-04	0.008407231
-11.46411078	1.39E-17	0.726467708	1.26E-04	0.008536472
-10.38653672	-5.55E-17	-2.200606947	6.50E-05	0.005692912
-11.25496945	5.55E-17	-2.2198068	7.10E-05	0.005230001
-10.77370029	-1.39E-17	-3.100745027	4.27E-05	0.002590801
-11.30778461	-2.78E-17	-1.639347593	9.49E-05	0.006950695
-10.92818152	-1.39E-17	-1.34535659	9.51E-05	0.007546073
-11.27137858	5.55E-17	-1.452627597	9.91E-05	0.00729253
-11.41272096	4.16E-17	-1.42986133	1.05E-04	0.007426582
-11.62023966	-2.78E-17	-1.87900058	8.99E-05	0.006202553
-11.84787605	-2.78E-17	-2.393655565	7.27E-05	0.004645952
-11.99133037	2.78E-17	-2.532070371	6.79E-05	0.004107333
-12.12723047	2.78E-17	-2.761904513	5.61E-05	0.003233314
-12.22796813	0	-2.469620339	7.00E-05	0.004277866
-12.46009082	-6.64E-19	-3.344373964	2.13E-05	0.001051625
-12.45592943	2.08E-17	-2.86367098	4.62E-05	0.002789639
-12.5219382	6.94E-18	-2.757501511	5.09E-05	0.003162594
-10.59884851	0	-0.92411452	9.75E-05	0.008179527
-10.84747619	0	-0.34077516	1.09E-04	0.008595401
-11.1320154	-5.55E-17	-0.71930467	1.11E-04	0.008240947
-11.48362424	-2.78E-17	-0.866889309	1.22E-04	0.008282431
-12.1231013	0	-2.263111849	8.24E-05	0.005062016
-11.54323689	0	0.0249447	1.45E-04	0.009136812
-11.75737666	0	-0.039251659	1.53E-04	0.009207405
-11.69302389	0	0.318684819	1.45E-04	0.008983808
-11.68647516	-1.39E-17	-0.187525208	1.49E-04	0.009153194
-12.01444128	-5.55E-17	-1.052745685	1.43E-04	0.008513614
-11.95075308	-2.08E-17	-0.594050245	1.52E-04	0.008940899
-11.82889219	-1.39E-17	-0.211143549	1.54E-04	0.0091663
-12.13802879	2.78E-17	-1.017131962	1.51E-04	0.008670993
-13.09667699	-3.21E-18	-2.792878803	3.23E-05	0.002859684
-13.09686106	1.38E-17	-2.792888779	3.23E-05	0.00285957
-13.12285507	0	2.756887974	3.40E-05	0.003046545
-13.12287246	0	2.756903718	3.40E-05	0.003046466
-12.87428952	-1.39E-17	2.294973167	7.94E-05	0.005395683
-12.94625224	0	2.471855429	6.42E-05	0.004601225
-13.12290407	0	2.756868782	3.40E-05	0.003046618
-13.14334253	0	2.276973647	7.66E-05	0.005683499
-13.1229075	6.78E-21	2.756828287	3.40E-05	0.003046876
-12.10786486	0	1.888795959	1.04E-04	0.006449405
-11.66519783	5.55E-17	0.86388867	1.32E-04	0.008503458
-12.64931607	0	1.831555916	1.24E-04	0.007318734
-12.84219423	6.94E-18	1.919083988	1.19E-04	0.007045772
-12.12721612	6.94E-18	1.341678496	1.35E-04	0.007953976
-12.03660863	6.94E-18	1.156619654	1.39E-04	0.00831848
-12.13876846	0	1.231810693	1.40E-04	0.00823692
-12.21830503	3.47E-18	1.100873116	1.52E-04	0.008609332
-12.40142394	-2.78E-17	0.682956614	1.83E-04	0.00959582
-12.11082059	0	0.249918663	1.73E-04	0.009576051
-12.51082752	5.55E-17	0.579811139	1.94E-04	0.009907823
-12.88701314	0	1.717322239	1.37E-04	0.007908077
-12.18574024	0	1.233696596	1.42E-04	0.008307102
-12.95884306	1.39E-17	1.773830019	1.34E-04	0.00784255
-13.11406925	0	2.13942002	9.48E-05	0.006390593
-13.09686471	3.13E-17	-2.792847357	3.23E-05	0.002859786
-13.09688379	5.33E-18	-2.792869349	3.23E-05	0.002859651
-12.60145288	1.39E-17	-2.75441879	4.96E-05	0.003196224
-12.94323069	0	-2.526051738	5.86E-05	0.00423372
-11.85989468	0	-0.002020103	1.58E-04	0.009283781
-12.33812931	5.55E-17	-1.826308092	1.11E-04	0.006741478
-11.61303571	2.78E-17	-1.594953611	1.05E-04	0.007223216
-12.17554972	1.39E-17	-1.186744251	1.43E-04	0.008347681
-12.71171521	6.94E-18	-2.423868685	7.63E-05	0.004743341
-12.84377349	6.94E-18	-1.997364878	1.07E-04	0.006612249
-12.71212196	6.94E-18	-2.132198091	9.75E-05	0.006035347
-12.92314595	0	-2.12864005	9.61E-05	0.006111803
-12.9200357	1.39E-17	-2.032688262	1.05E-04	0.006539152
-11.84515925	0	-0.088433573	1.57E-04	0.009286761
-12.60361558	0	-0.903577132	1.86E-04	0.009602829
-12.63789082	-5.55E-17	-1.297747094	1.64E-04	0.008774316
-12.85027618	2.78E-17	-0.963388199	2.05E-04	0.010163213
-12.58208226	0	-1.627831753	1.30E-04	0.007553442
-12.53831136	5.55E-17	-0.310703622	2.10E-04	0.010391703
-12.27558162	6.94E-18	-0.186031738	1.94E-04	0.010101536
-12.55971123	4.16E-17	-0.191452466	2.14E-04	0.01050022
-12.547783	-2.78E-17	-0.25418525	2.12E-04	0.010462472
-12.61980615	0	-0.355838427	2.15E-04	0.010535637
-12.60579645	4.16E-17	-0.261294674	2.18E-04	0.010636309
-13.64400687	0	-2.278586633	5.44E-05	0.005782209
-13.64426829	-1.36E-20	-2.278482223	5.44E-05	0.005782711
-13.19243506	1.36E-20	-2.703081764	3.62E-05	0.003369924
-13.00433624	-2.08E-17	-2.00542801	1.08E-04	0.006897027
-13.44095036	0	2.440420492	5.01E-05	0.005012364
-13.64877197	-1.24E-18	2.233582797	6.06E-05	0.006297152
-13.64882939	-2.74E-17	2.233579608	6.06E-05	0.006297176
-13.39427995	0	1.882326869	1.21E-04	0.008320302
-13.43136561	2.78E-17	2.022519959	1.02E-04	0.007612805
-13.64882719	1.01E-17	2.233538194	6.06E-05	0.006297493
-13.40816964	-6.94E-18	1.525427814	1.84E-04	0.010383635
-13.3810485	-1.39E-17	1.463251962	1.90E-04	0.010608611
-13.50172913	-6.94E-18	1.503144813	1.87E-04	0.010848449
-13.63107891	0	1.821691525	1.30E-04	0.009520646
-13.64885252	-3.48E-17	2.233558366	6.06E-05	0.00629733
-12.98058613	-5.55E-17	1.103620358	2.01E-04	0.010115583
-12.72246437	0	0.789293762	2.02E-04	0.010166328
-12.9241737	6.94E-18	0.398555904	2.60E-04	0.011849159
-12.84306184	-6.94E-18	0.006535716	2.54E-04	0.011675097
-13.12083521	-1.39E-17	0.273477034	2.88E-04	0.012685398
-13.54387022	-6.94E-18	1.396280204	2.15E-04	0.011771688
-13.45166458	2.78E-17	1.114038662	2.45E-04	0.01255868
-13.77157107	0	1.19391486	2.63E-04	0.013910684
[truncated: 6,687 more rows]
