# Supplementary material for: Flow velocity-driven differentiation of human mesenchymal stromal cells in silk fibroin scaffolds: A combined experimental and computational approach
Source: PLoS One. 2017 Jul 7;12(7):e0180781. doi: 10.1371/journal.pone.0180781 (PMC5501602; doi:10.1371/journal.pone.0180781)
Supplement: S1 File — The zip file contains results of biochemical assays (metabolic activity per cell, DNA amount, osteogenic differentiation), μCT monitoring, ROC analysis, scaffold permeability determination, SS and velocity simulations. (ZIP) [file pone.0180781.s001.zip › Receiver Operating Characteristics.csv]

Threshold	True Positive Rate	False Positive Rate
0.00000000	1.000000	0.995190
0.00003003	1.000000	0.995180
0.00006006	1.000000	0.995170
0.00009009	1.000000	0.995160
0.00012012	1.000000	0.995150
0.00015015	1.000000	0.995130
0.00018018	1.000000	0.995120
0.00021021	1.000000	0.995110
0.00024024	1.000000	0.995100
0.00027027	1.000000	0.995090
0.00030030	1.000000	0.995080
0.00033033	1.000000	0.995060
0.00036036	1.000000	0.995050
0.00039039	1.000000	0.995040
0.00042042	1.000000	0.995030
0.00045045	1.000000	0.994570
0.00048048	1.000000	0.987970
0.00051051	1.000000	0.976110
0.00054054	1.000000	0.960280
0.00057057	1.000000	0.942720
0.00060060	1.000000	0.923470
0.00063063	1.000000	0.903750
0.00066066	0.998340	0.883460
0.00069069	0.995390	0.863000
0.00072072	0.993880	0.842730
0.00075075	0.990780	0.822830
0.00078078	0.984160	0.804040
0.00081081	0.979630	0.785630
0.00084084	0.978330	0.767380
0.00087087	0.974950	0.749760
0.00090090	0.968470	0.732510
0.00093093	0.963570	0.715840
0.00096096	0.955000	0.700280
0.00099099	0.944490	0.684950
0.00102100	0.930450	0.670660
0.00105110	0.919730	0.655650
0.00108110	0.910510	0.641540
0.00111110	0.902810	0.628520
0.00114110	0.896980	0.616690
0.00117120	0.891580	0.603790
0.00120120	0.885670	0.592220
0.00123120	0.877830	0.580550
0.00126130	0.869980	0.569470
0.00129130	0.860840	0.558770
0.00132130	0.852560	0.548220
0.00135140	0.843700	0.538140
0.00138140	0.837650	0.529070
0.00141140	0.828650	0.519730
0.00144140	0.819870	0.509950
0.00147150	0.812380	0.501510
0.00150150	0.806410	0.493440
0.00153150	0.797120	0.485000
0.00156160	0.790060	0.477170
0.00159160	0.778830	0.469050
0.00162160	0.769910	0.461590
0.00165170	0.758600	0.454820
0.00168170	0.749240	0.447730
0.00171170	0.738800	0.441170
0.00174170	0.727360	0.434080
0.00177180	0.719800	0.428120
0.00180180	0.712100	0.421750
0.00183180	0.703020	0.415730
0.00186190	0.696470	0.410510
0.00189190	0.689060	0.403750
0.00192190	0.682430	0.398770
0.00195200	0.674440	0.392560
0.00198200	0.667600	0.387550
0.00201200	0.660400	0.382730
0.00204200	0.654210	0.377780
0.00207210	0.647160	0.372410
0.00210210	0.641470	0.368080
0.00213210	0.635570	0.362980
0.00216220	0.630670	0.358610
0.00219220	0.625560	0.354430
0.00222220	0.619150	0.349860
0.00225230	0.613970	0.345800
0.00228230	0.608640	0.341300
0.00231230	0.603600	0.337990
0.00234230	0.597480	0.333530
0.00237240	0.592300	0.329290
0.00240240	0.587900	0.326110
0.00243240	0.583230	0.322770
0.00246250	0.577110	0.318380
0.00249250	0.572500	0.314800
0.00252250	0.568610	0.312150
0.00255260	0.563640	0.308450
0.00258260	0.557670	0.305170
0.00261260	0.553640	0.301870
0.00264260	0.547520	0.298370
0.00267270	0.544710	0.295460
0.00270270	0.539600	0.292870
0.00273270	0.534700	0.290010
0.00276280	0.529300	0.286180
0.00279280	0.525050	0.283530
0.00282280	0.523110	0.281060
0.00285290	0.518790	0.278530
0.00288290	0.514690	0.275870
0.00291290	0.508930	0.272510
0.00294290	0.505470	0.270040
0.00297300	0.503240	0.267800
0.00300300	0.498340	0.264730
0.00303300	0.495180	0.262940
0.00306310	0.492660	0.260560
0.00309310	0.487830	0.257870
0.00312310	0.484590	0.255420
0.00315320	0.478620	0.252590
0.00318320	0.475810	0.250430
0.00321320	0.471630	0.248580
0.00324320	0.470270	0.247060
0.00327330	0.465080	0.244220
0.00330330	0.460480	0.241870
0.00333330	0.456300	0.239600
0.00336340	0.453490	0.237220
0.00339340	0.451330	0.235620
0.00342340	0.449100	0.233660
0.00345350	0.444350	0.231750
0.00348350	0.438950	0.229500
0.00351350	0.437150	0.227820
0.00354350	0.433050	0.225870
0.00357360	0.431530	0.223560
0.00360360	0.428580	0.221640
0.00363360	0.422250	0.219680
0.00366370	0.419150	0.218000
0.00369370	0.415840	0.216270
0.00372370	0.413100	0.214600
0.00375380	0.410730	0.212810
0.00378380	0.406260	0.211230
0.00381380	0.401440	0.209930
0.00384380	0.393810	0.207270
0.00387390	0.390350	0.205480
0.00390390	0.388260	0.203940
0.00393390	0.386110	0.202620
0.00396400	0.382580	0.200980
0.00399400	0.377540	0.199290
0.00402400	0.373430	0.197870
0.00405410	0.370700	0.196180
0.00408410	0.366950	0.194860
0.00411410	0.363930	0.193470
0.00414410	0.361050	0.191780
0.00417420	0.356160	0.189950
0.00420420	0.351760	0.188600
0.00423420	0.347080	0.187200
0.00426430	0.344420	0.185650
0.00429430	0.341400	0.184320
0.00432430	0.339450	0.182840
0.00435440	0.337010	0.181560
0.00438440	0.334630	0.180300
0.00441440	0.331680	0.178920
0.00444440	0.328290	0.177580
0.00447450	0.324120	0.176190
0.00450450	0.321890	0.174980
0.00453450	0.317850	0.173820
0.00456460	0.314040	0.172430
0.00459460	0.309360	0.170960
0.00462460	0.307920	0.169730
0.00465470	0.306340	0.168590
0.00468470	0.304320	0.167360
0.00471470	0.302380	0.166190
0.00474470	0.298850	0.165060
0.00477480	0.294820	0.163970
0.00480480	0.292660	0.162920
0.00483480	0.290930	0.161690
0.00486490	0.288120	0.160520
0.00489490	0.286540	0.159520
0.00492490	0.284230	0.158600
0.00495500	0.281280	0.157620
0.00498500	0.277680	0.156590
0.00501500	0.275450	0.155630
0.00504500	0.272570	0.154480
0.00507510	0.270840	0.153380
0.00510510	0.269550	0.152360
0.00513510	0.266880	0.151350
0.00516520	0.264360	0.150300
0.00519520	0.262920	0.149350
0.00522520	0.260910	0.148520
0.00525530	0.259760	0.147610
0.00528530	0.258460	0.146860
0.00531530	0.257960	0.146060
0.00534530	0.257020	0.145220
0.00537540	0.255220	0.144470
0.00540540	0.253130	0.143750
0.00543540	0.251330	0.142960
0.00546550	0.248740	0.142060
0.00549550	0.246220	0.141160
0.00552550	0.243840	0.140370
0.00555560	0.243770	0.139550
0.00558560	0.242260	0.138680
0.00561560	0.241040	0.137910
0.00564560	0.239740	0.137010
0.00567570	0.237650	0.136140
0.00570570	0.237010	0.135340
0.00573570	0.236000	0.134650
0.00576580	0.235490	0.133950
0.00579580	0.235060	0.133350
0.00582580	0.234050	0.132770
0.00585590	0.232900	0.132170
0.00588590	0.231030	0.131560
0.00591590	0.230530	0.130960
0.00594590	0.229010	0.130360
0.00597600	0.227930	0.129800
0.00600600	0.227140	0.129250
0.00603600	0.226130	0.128590
0.00606610	0.225340	0.127940
0.00609610	0.224050	0.127270
0.00612610	0.222250	0.126600
0.00615620	0.220880	0.126000
0.00618620	0.220230	0.125380
0.00621620	0.219580	0.124720
0.00624620	0.218430	0.124180
0.00627630	0.217280	0.123650
0.00630630	0.216340	0.123080
0.00633630	0.214900	0.122520
0.00636640	0.214250	0.121890
0.00639640	0.213460	0.121320
0.00642640	0.212530	0.120780
0.00645650	0.211660	0.120300
0.00648650	0.210220	0.119760
0.00651650	0.208930	0.119290
0.00654650	0.208500	0.118870
0.00657660	0.207850	0.118380
0.00660660	0.207270	0.117870
0.00663660	0.206910	0.117390
0.00666670	0.206410	0.116980
0.00669670	0.205540	0.116570
0.00672670	0.204970	0.116100
0.00675680	0.204030	0.115620
0.00678680	0.203170	0.115240
0.00681680	0.202020	0.114810
0.00684680	0.201080	0.114390
0.00687690	0.199420	0.113960
0.00690690	0.198560	0.113590
0.00693690	0.197620	0.113190
0.00696700	0.196620	0.112790
0.00699700	0.195820	0.112410
0.00702700	0.195250	0.111940
0.00705710	0.194380	0.111440
0.00708710	0.193380	0.110970
0.00711710	0.192010	0.110530
0.00714710	0.190640	0.110090
0.00717720	0.189990	0.109640
0.00720720	0.189200	0.109240
0.00723720	0.188190	0.108850
0.00726730	0.187620	0.108460
0.00729730	0.186900	0.108050
0.00732730	0.186390	0.107650
0.00735740	0.185670	0.107250
0.00738740	0.185390	0.106850
0.00741740	0.185030	0.106510
0.00744740	0.184520	0.106140
0.00747750	0.183590	0.105790
0.00750750	0.182790	0.105440
0.00753750	0.182000	0.105090
0.00756760	0.181210	0.104730
0.00759760	0.180630	0.104370
0.00762760	0.179990	0.104020
0.00765770	0.179630	0.103710
0.00768770	0.179120	0.103390
0.00771770	0.178330	0.103070
0.00774770	0.177680	0.102740
0.00777780	0.177250	0.102400
0.00780780	0.175810	0.102050
0.00783780	0.175160	0.101720
0.00786790	0.173940	0.101380
0.00789790	0.172710	0.101030
0.00792790	0.171990	0.100690
0.00795800	0.171350	0.100370
0.00798800	0.170630	0.100040
0.00801800	0.170120	0.099726
0.00804800	0.169190	0.099416
0.00807810	0.168750	0.099107
0.00810810	0.167890	0.098792
0.00813810	0.166880	0.098480
0.00816820	0.166020	0.098184
0.00819820	0.165080	0.097893
0.00822820	0.164510	0.097575
0.00825830	0.164000	0.097255
0.00828830	0.163640	0.096928
0.00831830	0.163280	0.096585
0.00834830	0.162130	0.096247
0.00837840	0.161050	0.095886
0.00840840	0.159830	0.095541
0.00843840	0.158960	0.095194
0.00846850	0.157880	0.094878
0.00849850	0.156800	0.094563
0.00852850	0.156010	0.094244
0.00855860	0.155580	0.093913
0.00858860	0.155080	0.093595
0.00861860	0.154720	0.093305
0.00864860	0.154430	0.092996
0.00867870	0.154000	0.092690
0.00870870	0.153200	0.092391
0.00873870	0.152700	0.092079
0.00876880	0.151980	0.091776
0.00879880	0.151040	0.091478
0.00882880	0.150040	0.091158
0.00885890	0.149460	0.090839
0.00888890	0.149170	0.090502
0.00891890	0.148310	0.090211
0.00894890	0.147660	0.089927
0.00897900	0.147160	0.089645
0.00900900	0.147010	0.089340
0.00903900	0.146720	0.089032
0.00906910	0.146080	0.088743
0.00909910	0.145640	0.088443
0.00912910	0.145280	0.088155
0.00915920	0.144780	0.087895
0.00918920	0.144130	0.087619
0.00921920	0.143560	0.087349
0.00924920	0.143200	0.087061
0.00927930	0.142550	0.086788
0.00930930	0.141760	0.086505
0.00933930	0.141470	0.086237
0.00936940	0.140460	0.085953
0.00939940	0.139880	0.085678
0.00942940	0.139310	0.085421
0.00945950	0.139020	0.085154
0.00948950	0.138800	0.084878
0.00951950	0.138010	0.084603
0.00954950	0.137510	0.084342
0.00957960	0.137220	0.084062
0.00960960	0.136570	0.083801
0.00963960	0.136140	0.083528
0.00966970	0.135850	0.083250
0.00969970	0.135640	0.082971
0.00972970	0.135280	0.082686
0.00975980	0.134630	0.082401
0.00978980	0.133620	0.082123
0.00981980	0.132610	0.081829
0.00984980	0.131680	0.081531
0.00987990	0.131030	0.081236
0.00990990	0.130450	0.080952
0.00993990	0.129230	0.080671
0.00997000	0.128730	0.080359
0.01000000	0.127650	0.080078
0.01003000	0.127430	0.079802
0.01006000	0.126490	0.079499
0.01009000	0.125990	0.079200
0.01012000	0.125770	0.078915
0.01015000	0.125630	0.078621
0.01018000	0.125410	0.078340
0.01021000	0.124550	0.078051
0.01024000	0.123970	0.077756
0.01027000	0.123690	0.077457
0.01030000	0.123250	0.077178
0.01033000	0.122890	0.076914
0.01036000	0.122530	0.076652
0.01039000	0.122250	0.076389
0.01042000	0.121740	0.076117
0.01045000	0.121170	0.075852
0.01048000	0.120810	0.075566
0.01051100	0.119730	0.075316
0.01054100	0.118930	0.075050
0.01057100	0.118430	0.074804
0.01060100	0.117930	0.074547
0.01063100	0.117420	0.074265
0.01066100	0.117130	0.073989
0.01069100	0.116490	0.073694
0.01072100	0.116130	0.073400
0.01075100	0.115260	0.073108
0.01078100	0.114760	0.072835
0.01081100	0.114540	0.072560
0.01084100	0.114250	0.072287
0.01087100	0.113970	0.072006
0.01090100	0.113100	0.071732
0.01093100	0.112170	0.071457
0.01096100	0.111450	0.071181
0.01099100	0.110440	0.070893
0.01102100	0.109860	0.070609
0.01105100	0.109580	0.070326
0.01108100	0.109290	0.070036
0.01111100	0.108210	0.069747
0.01114100	0.107780	0.069450
0.01117100	0.107630	0.069137
0.01120100	0.107420	0.068852
0.01123100	0.106770	0.068561
0.01126100	0.106120	0.068274
0.01129100	0.105760	0.067995
0.01132100	0.104750	0.067686
0.01135100	0.104180	0.067397
0.01138100	0.103820	0.067108
0.01141100	0.103310	0.066827
0.01144100	0.102520	0.066518
0.01147100	0.102380	0.066235
0.01150200	0.102090	0.065952
0.01153200	0.101510	0.065669
0.01156200	0.101080	0.065395
0.01159200	0.100790	0.065122
0.01162200	0.100430	0.064833
0.01165200	0.099640	0.064543
0.01168200	0.099208	0.064256
0.01171200	0.098992	0.063966
0.01174200	0.098560	0.063659
0.01177200	0.098344	0.063341
0.01180200	0.096832	0.062999
0.01183200	0.096112	0.062663
0.01186200	0.095608	0.062349
0.01189200	0.094672	0.062008
0.01192200	0.094240	0.061676
0.01195200	0.093449	0.061338
0.01198200	0.092873	0.061015
0.01201200	0.092225	0.060691
0.01204200	0.091937	0.060362
0.01207200	0.091577	0.060023
0.01210200	0.091289	0.059703
0.01213200	0.090785	0.059377
0.01216200	0.090353	0.059050
0.01219200	0.089921	0.058742
0.01222200	0.089417	0.058419
0.01225200	0.088985	0.058117
0.01228200	0.088625	0.057802
0.01231200	0.088337	0.057507
0.01234200	0.087617	0.057198
0.01237200	0.087257	0.056901
0.01240200	0.086897	0.056584
0.01243200	0.086537	0.056271
0.01246200	0.085889	0.055964
0.01249200	0.085241	0.055643
0.01252300	0.084809	0.055322
0.01255300	0.084305	0.054999
0.01258300	0.083657	0.054687
0.01261300	0.082937	0.054373
0.01264300	0.082505	0.054055
0.01267300	0.081713	0.053749
0.01270300	0.080994	0.053443
0.01273300	0.079914	0.053124
0.01276300	0.079266	0.052809
0.01279300	0.078834	0.052505
0.01282300	0.078258	0.052196
0.01285300	0.077538	0.051865
0.01288300	0.076890	0.051545
0.01291300	0.076314	0.051201
0.01294300	0.075810	0.050896
0.01297300	0.075234	0.050594
0.01300300	0.074730	0.050274
0.01303300	0.074514	0.049962
0.01306300	0.073650	0.049647
0.01309300	0.072714	0.049367
0.01312300	0.072066	0.049065
0.01315300	0.070986	0.048771
0.01318300	0.070410	0.048454
0.01321300	0.070050	0.048162
0.01324300	0.069258	0.047867
0.01327300	0.068611	0.047569
0.01330300	0.068251	0.047304
0.01333300	0.067819	0.047010
0.01336300	0.066955	0.046711
0.01339300	0.066595	0.046435
0.01342300	0.066307	0.046132
0.01345300	0.065731	0.045858
0.01348300	0.064723	0.045585
0.01351400	0.063787	0.045306
0.01354400	0.063067	0.045037
0.01357400	0.062563	0.044749
0.01360400	0.062131	0.044466
0.01363400	0.061771	0.044194
0.01366400	0.060763	0.043905
0.01369400	0.060403	0.043613
0.01372400	0.060115	0.043328
0.01375400	0.059827	0.043041
0.01378400	0.059395	0.042740
0.01381400	0.059035	0.042430
0.01384400	0.058675	0.042131
0.01387400	0.058315	0.041815
0.01390400	0.058099	0.041500
0.01393400	0.057883	0.041195
0.01396400	0.057595	0.040888
0.01399400	0.056947	0.040568
0.01402400	0.056299	0.040265
0.01405400	0.055580	0.039963
0.01408400	0.054932	0.039660
0.01411400	0.054284	0.039377
0.01414400	0.054068	0.039082
0.01417400	0.053708	0.038800
0.01420400	0.053276	0.038511
0.01423400	0.052988	0.038210
0.01426400	0.052628	0.037904
0.01429400	0.051980	0.037608
0.01432400	0.051620	0.037319
0.01435400	0.051044	0.037002
0.01438400	0.050180	0.036697
0.01441400	0.049100	0.036367
0.01444400	0.048020	0.036069
0.01447400	0.046796	0.035776
0.01450500	0.045788	0.035471
0.01453500	0.044636	0.035168
0.01456500	0.043269	0.034858
0.01459500	0.042837	0.034564
0.01462500	0.042261	0.034291
0.01465500	0.041685	0.034011
0.01468500	0.041109	0.033727
0.01471500	0.040605	0.033461
0.01474500	0.040029	0.033185
0.01477500	0.039741	0.032926
0.01480500	0.039381	0.032648
0.01483500	0.039093	0.032406
0.01486500	0.038877	0.032139
0.01489500	0.038445	0.031875
0.01492500	0.037941	0.031624
0.01495500	0.037437	0.031378
0.01498500	0.037077	0.031126
0.01501500	0.036861	0.030868
0.01504500	0.036357	0.030627
0.01507500	0.035637	0.030377
0.01510500	0.035421	0.030118
0.01513500	0.034917	0.029864
0.01516500	0.034485	0.029618
0.01519500	0.034269	0.029378
0.01522500	0.034125	0.029147
0.01525500	0.033693	0.028919
0.01528500	0.033117	0.028684
0.01531500	0.033117	0.028471
0.01534500	0.032757	0.028248
0.01537500	0.032685	0.028023
0.01540500	0.032397	0.027802
0.01543500	0.031965	0.027563
0.01546500	0.031677	0.027343
0.01549500	0.031605	0.027100
0.01552600	0.031461	0.026889
0.01555600	0.031174	0.026660
0.01558600	0.031030	0.026414
0.01561600	0.030886	0.026191
0.01564600	0.030742	0.025966
0.01567600	0.030598	0.025732
0.01570600	0.030382	0.025497
0.01573600	0.029878	0.025261
0.01576600	0.029590	0.025034
0.01579600	0.029230	0.024799
0.01582600	0.029158	0.024561
0.01585600	0.028654	0.024331
0.01588600	0.028006	0.024106
0.01591600	0.027718	0.023877
0.01594600	0.027574	0.023667
0.01597600	0.027070	0.023442
0.01600600	0.026494	0.023203
0.01603600	0.025846	0.022985
0.01606600	0.025558	0.022747
0.01609600	0.025270	0.022505
0.01612600	0.024982	0.022264
0.01615600	0.024550	0.022035
0.01618600	0.024046	0.021808
0.01621600	0.023254	0.021587
0.01624600	0.022894	0.021343
0.01627600	0.022390	0.021127
0.01630600	0.022030	0.020901
0.01633600	0.021886	0.020670
0.01636600	0.021886	0.020438
0.01639600	0.021742	0.020192
0.01642600	0.021742	0.019961
0.01645600	0.021742	0.019737
0.01648600	0.021382	0.019516
0.01651700	0.021094	0.019295
0.01654700	0.020878	0.019080
0.01657700	0.020518	0.018871
0.01660700	0.020230	0.018668
0.01663700	0.020014	0.018455
0.01666700	0.020014	0.018248
0.01669700	0.019654	0.018063
0.01672700	0.019654	0.017870
0.01675700	0.019438	0.017669
0.01678700	0.019294	0.017475
0.01681700	0.019078	0.017268
0.01684700	0.018719	0.017086
0.01687700	0.018359	0.016924
0.01690700	0.018071	0.016753
0.01693700	0.017999	0.016580
0.01696700	0.017999	0.016395
0.01699700	0.017999	0.016223
0.01702700	0.017711	0.016041
0.01705700	0.017639	0.015873
0.01708700	0.017351	0.015702
0.01711700	0.017063	0.015542
0.01714700	0.016991	0.015384
0.01717700	0.016703	0.015213
0.01720700	0.016487	0.015040
0.01723700	0.016055	0.014876
0.01726700	0.015839	0.014706
0.01729700	0.015551	0.014540
0.01732700	0.015191	0.014378
0.01735700	0.015119	0.014222
0.01738700	0.014759	0.014057
0.01741700	0.014543	0.013899
0.01744700	0.014255	0.013737
0.01747700	0.014183	0.013573
0.01750800	0.014039	0.013416
0.01753800	0.013823	0.013267
0.01756800	0.013463	0.013112
0.01759800	0.013391	0.012962
0.01762800	0.013247	0.012809
0.01765800	0.013247	0.012663
0.01768800	0.012815	0.012517
0.01771800	0.012671	0.012376
0.01774800	0.012599	0.012238
0.01777800	0.012455	0.012106
0.01780800	0.012167	0.011975
0.01783800	0.011879	0.011842
0.01786800	0.011807	0.011704
0.01789800	0.011663	0.011582
0.01792800	0.011519	0.011454
0.01795800	0.011231	0.011341
0.01798800	0.011015	0.011212
0.01801800	0.010799	0.011085
0.01804800	0.010583	0.010962
0.01807800	0.010583	0.010849
0.01810800	0.010511	0.010725
0.01813800	0.010511	0.010617
0.01816800	0.010367	0.010508
0.01819800	0.010151	0.010391
0.01822800	0.010079	0.010278
0.01825800	0.009719	0.010165
0.01828800	0.009503	0.010062
0.01831800	0.009431	0.009955
0.01834800	0.008999	0.009856
0.01837800	0.008927	0.009755
0.01840800	0.008855	0.009648
0.01843800	0.008711	0.009544
0.01846800	0.008639	0.009442
0.01849800	0.008495	0.009341
0.01852900	0.008423	0.009235
0.01855900	0.008423	0.009130
0.01858900	0.008279	0.009026
0.01861900	0.008279	0.008937
0.01864900	0.008279	0.008836
0.01867900	0.007991	0.008734
0.01870900	0.007847	0.008640
0.01873900	0.007847	0.008542
0.01876900	0.007775	0.008445
0.01879900	0.007631	0.008359
0.01882900	0.007559	0.008254
0.01885900	0.007415	0.008158
0.01888900	0.007343	0.008053
0.01891900	0.006911	0.007963
0.01894900	0.006768	0.007877
0.01897900	0.006768	0.007789
0.01900900	0.006624	0.007698
0.01903900	0.006552	0.007610
0.01906900	0.006480	0.007517
0.01909900	0.006408	0.007437
0.01912900	0.006192	0.007358
0.01915900	0.006120	0.007262
0.01918900	0.005832	0.007186
0.01921900	0.005760	0.007103
0.01924900	0.005688	0.007030
0.01927900	0.005256	0.006959
0.01930900	0.005040	0.006884
0.01933900	0.004896	0.006811
0.01936900	0.004680	0.006736
0.01939900	0.004608	0.006656
0.01942900	0.004392	0.006584
0.01945900	0.004104	0.006513
0.01948900	0.004104	0.006439
0.01952000	0.004032	0.006374
0.01955000	0.003888	0.006301
0.01958000	0.003816	0.006230
0.01961000	0.003744	0.006169
0.01964000	0.003528	0.006096
0.01967000	0.003528	0.006037
0.01970000	0.003456	0.005967
0.01973000	0.003456	0.005900
0.01976000	0.003312	0.005843
0.01979000	0.003240	0.005779
0.01982000	0.003240	0.005720
0.01985000	0.003240	0.005665
0.01988000	0.003096	0.005602
0.01991000	0.003024	0.005544
0.01994000	0.002880	0.005492
0.01997000	0.002664	0.005440
0.02000000	0.002664	0.005391
0.02003000	0.002592	0.005336
0.02006000	0.002520	0.005288
0.02009000	0.002448	0.005236
0.02012000	0.002376	0.005187
0.02015000	0.002376	0.005131
0.02018000	0.002376	0.005071
0.02021000	0.002376	0.005022
0.02024000	0.002376	0.004970
0.02027000	0.002376	0.004923
0.02030000	0.002376	0.004875
0.02033000	0.002304	0.004822
0.02036000	0.002304	0.004767
0.02039000	0.002304	0.004712
0.02042000	0.002232	0.004662
0.02045000	0.002160	0.004618
0.02048000	0.002160	0.004572
0.02051100	0.002160	0.004525
0.02054100	0.002160	0.004486
0.02057100	0.002160	0.004444
0.02060100	0.002160	0.004400
0.02063100	0.002088	0.004359
0.02066100	0.002088	0.004317
0.02069100	0.001944	0.004278
0.02072100	0.001944	0.004235
0.02075100	0.001944	0.004198
0.02078100	0.001872	0.004159
0.02081100	0.001800	0.004125
0.02084100	0.001584	0.004087
0.02087100	0.001368	0.004052
0.02090100	0.001368	0.004018
0.02093100	0.001368	0.003985
0.02096100	0.001296	0.003948
0.02099100	0.001296	0.003912
0.02102100	0.001296	0.003873
0.02105100	0.001224	0.003842
0.02108100	0.001224	0.003804
0.02111100	0.001224	0.003774
0.02114100	0.001224	0.003737
0.02117100	0.001152	0.003698
0.02120100	0.001152	0.003664
0.02123100	0.001152	0.003631
0.02126100	0.001080	0.003599
0.02129100	0.001080	0.003566
0.02132100	0.001080	0.003538
0.02135100	0.001080	0.003506
0.02138100	0.001008	0.003470
0.02141100	0.001008	0.003439
0.02144100	0.001008	0.003409
0.02147100	0.000936	0.003380
0.02150200	0.000936	0.003353
0.02153200	0.000936	0.003319
0.02156200	0.000936	0.003288
0.02159200	0.000864	0.003256
0.02162200	0.000792	0.003230
0.02165200	0.000792	0.003199
0.02168200	0.000792	0.003167
0.02171200	0.000792	0.003134
0.02174200	0.000720	0.003102
0.02177200	0.000720	0.003068
0.02180200	0.000720	0.003038
0.02183200	0.000720	0.003007
0.02186200	0.000720	0.002981
0.02189200	0.000648	0.002951
0.02192200	0.000648	0.002921
0.02195200	0.000648	0.002892
0.02198200	0.000648	0.002869
0.02201200	0.000648	0.002847
0.02204200	0.000576	0.002822
0.02207200	0.000576	0.002796
0.02210200	0.000576	0.002774
0.02213200	0.000576	0.002751
0.02216200	0.000576	0.002722
0.02219200	0.000576	0.002699
0.02222200	0.000576	0.002672
0.02225200	0.000576	0.002650
0.02228200	0.000576	0.002628
0.02231200	0.000504	0.002601
0.02234200	0.000504	0.002578
0.02237200	0.000504	0.002555
0.02240200	0.000432	0.002536
0.02243200	0.000432	0.002514
0.02246200	0.000432	0.002493
0.02249200	0.000432	0.002472
0.02252300	0.000360	0.002452
0.02255300	0.000360	0.002436
0.02258300	0.000360	0.002420
0.02261300	0.000216	0.002402
0.02264300	0.000216	0.002386
0.02267300	0.000216	0.002369
0.02270300	0.000216	0.002352
0.02273300	0.000144	0.002331
0.02276300	0.000144	0.002315
0.02279300	0.000144	0.002295
0.02282300	0.000144	0.002280
0.02285300	0.000144	0.002265
0.02288300	0.000144	0.002251
0.02291300	0.000072	0.002232
0.02294300	0.000072	0.002218
0.02297300	0.000072	0.002203
0.02300300	0.000072	0.002188
0.02303300	0.000072	0.002171
0.02306300	0.000072	0.002154
0.02309300	0.000000	0.002142
0.02312300	0.000000	0.002126
0.02315300	0.000000	0.002113
0.02318300	0.000000	0.002100
0.02321300	0.000000	0.002088
0.02324300	0.000000	0.002073
0.02327300	0.000000	0.002055
0.02330300	0.000000	0.002042
0.02333300	0.000000	0.002023
0.02336300	0.000000	0.002012
0.02339300	0.000000	0.001998
0.02342300	0.000000	0.001978
0.02345300	0.000000	0.001961
0.02348300	0.000000	0.001947
0.02351400	0.000000	0.001936
0.02354400	0.000000	0.001923
0.02357400	0.000000	0.001910
0.02360400	0.000000	0.001897
0.02363400	0.000000	0.001884
0.02366400	0.000000	0.001873
0.02369400	0.000000	0.001862
0.02372400	0.000000	0.001856
0.02375400	0.000000	0.001843
0.02378400	0.000000	0.001835
0.02381400	0.000000	0.001827
0.02384400	0.000000	0.001820
0.02387400	0.000000	0.001811
0.02390400	0.000000	0.001801
0.02393400	0.000000	0.001794
0.02396400	0.000000	0.001788
0.02399400	0.000000	0.001778
0.02402400	0.000000	0.001770
0.02405400	0.000000	0.001764
0.02408400	0.000000	0.001758
0.02411400	0.000000	0.001750
0.02414400	0.000000	0.001745
0.02417400	0.000000	0.001734
0.02420400	0.000000	0.001727
0.02423400	0.000000	0.001720
0.02426400	0.000000	0.001711
0.02429400	0.000000	0.001704
0.02432400	0.000000	0.001694
0.02435400	0.000000	0.001687
0.02438400	0.000000	0.001681
0.02441400	0.000000	0.001674
0.02444400	0.000000	0.001666
0.02447400	0.000000	0.001657
0.02450500	0.000000	0.001650
0.02453500	0.000000	0.001639
0.02456500	0.000000	0.001630
0.02459500	0.000000	0.001623
0.02462500	0.000000	0.001616
0.02465500	0.000000	0.001607
0.02468500	0.000000	0.001597
0.02471500	0.000000	0.001591
0.02474500	0.000000	0.001583
0.02477500	0.000000	0.001578
0.02480500	0.000000	0.001568
0.02483500	0.000000	0.001562
0.02486500	0.000000	0.001556
0.02489500	0.000000	0.001549
0.02492500	0.000000	0.001543
0.02495500	0.000000	0.001537
0.02498500	0.000000	0.001532
0.02501500	0.000000	0.001525
0.02504500	0.000000	0.001521
0.02507500	0.000000	0.001514
0.02510500	0.000000	0.001509
0.02513500	0.000000	0.001502
0.02516500	0.000000	0.001496
0.02519500	0.000000	0.001490
0.02522500	0.000000	0.001485
0.02525500	0.000000	0.001479
0.02528500	0.000000	0.001476
0.02531500	0.000000	0.001470
0.02534500	0.000000	0.001464
0.02537500	0.000000	0.001458
0.02540500	0.000000	0.001454
0.02543500	0.000000	0.001449
0.02546500	0.000000	0.001445
0.02549500	0.000000	0.001439
0.02552600	0.000000	0.001436
0.02555600	0.000000	0.001429
0.02558600	0.000000	0.001425
0.02561600	0.000000	0.001420
0.02564600	0.000000	0.001414
0.02567600	0.000000	0.001409
0.02570600	0.000000	0.001405
0.02573600	0.000000	0.001402
0.02576600	0.000000	0.001398
0.02579600	0.000000	0.001390
0.02582600	0.000000	0.001385
0.02585600	0.000000	0.001381
0.02588600	0.000000	0.001376
0.02591600	0.000000	0.001370
0.02594600	0.000000	0.001365
0.02597600	0.000000	0.001359
0.02600600	0.000000	0.001354
0.02603600	0.000000	0.001346
0.02606600	0.000000	0.001343
0.02609600	0.000000	0.001338
0.02612600	0.000000	0.001335
0.02615600	0.000000	0.001329
0.02618600	0.000000	0.001323
0.02621600	0.000000	0.001320
0.02624600	0.000000	0.001315
0.02627600	0.000000	0.001312
0.02630600	0.000000	0.001308
0.02633600	0.000000	0.001306
0.02636600	0.000000	0.001302
0.02639600	0.000000	0.001297
0.02642600	0.000000	0.001294
0.02645600	0.000000	0.001290
0.02648600	0.000000	0.001284
0.02651700	0.000000	0.001281
0.02654700	0.000000	0.001278
0.02657700	0.000000	0.001275
0.02660700	0.000000	0.001270
0.02663700	0.000000	0.001266
0.02666700	0.000000	0.001263
0.02669700	0.000000	0.001260
0.02672700	0.000000	0.001256
0.02675700	0.000000	0.001254
0.02678700	0.000000	0.001252
0.02681700	0.000000	0.001249
0.02684700	0.000000	0.001246
0.02687700	0.000000	0.001243
0.02690700	0.000000	0.001240
0.02693700	0.000000	0.001236
0.02696700	0.000000	0.001229
0.02699700	0.000000	0.001226
0.02702700	0.000000	0.001222
0.02705700	0.000000	0.001219
0.02708700	0.000000	0.001215
0.02711700	0.000000	0.001210
0.02714700	0.000000	0.001208
0.02717700	0.000000	0.001204
0.02720700	0.000000	0.001201
0.02723700	0.000000	0.001199
0.02726700	0.000000	0.001195
0.02729700	0.000000	0.001192
0.02732700	0.000000	0.001189
0.02735700	0.000000	0.001184
0.02738700	0.000000	0.001181
0.02741700	0.000000	0.001177
0.02744700	0.000000	0.001174
0.02747700	0.000000	0.001170
0.02750800	0.000000	0.001166
0.02753800	0.000000	0.001164
0.02756800	0.000000	0.001160
0.02759800	0.000000	0.001156
0.02762800	0.000000	0.001152
0.02765800	0.000000	0.001150
0.02768800	0.000000	0.001146
0.02771800	0.000000	0.001144
0.02774800	0.000000	0.001142
0.02777800	0.000000	0.001139
0.02780800	0.000000	0.001135
0.02783800	0.000000	0.001132
0.02786800	0.000000	0.001131
0.02789800	0.000000	0.001129
0.02792800	0.000000	0.001126
0.02795800	0.000000	0.001125
0.02798800	0.000000	0.001123
0.02801800	0.000000	0.001121
0.02804800	0.000000	0.001119
0.02807800	0.000000	0.001117
0.02810800	0.000000	0.001115
0.02813800	0.000000	0.001113
0.02816800	0.000000	0.001111
0.02819800	0.000000	0.001109
0.02822800	0.000000	0.001107
0.02825800	0.000000	0.001105
0.02828800	0.000000	0.001103
0.02831800	0.000000	0.001100
0.02834800	0.000000	0.001099
0.02837800	0.000000	0.001097
0.02840800	0.000000	0.001094
0.02843800	0.000000	0.001093
0.02846800	0.000000	0.001093
0.02849800	0.000000	0.001091
0.02852900	0.000000	0.001088
0.02855900	0.000000	0.001086
0.02858900	0.000000	0.001084
0.02861900	0.000000	0.001084
0.02864900	0.000000	0.001083
0.02867900	0.000000	0.001081
0.02870900	0.000000	0.001079
0.02873900	0.000000	0.001078
0.02876900	0.000000	0.001077
0.02879900	0.000000	0.001074
0.02882900	0.000000	0.001073
0.02885900	0.000000	0.001072
0.02888900	0.000000	0.001071
0.02891900	0.000000	0.001069
0.02894900	0.000000	0.001068
0.02897900	0.000000	0.001067
0.02900900	0.000000	0.001064
0.02903900	0.000000	0.001062
0.02906900	0.000000	0.001061
0.02909900	0.000000	0.001061
0.02912900	0.000000	0.001059
0.02915900	0.000000	0.001058
0.02918900	0.000000	0.001057
0.02921900	0.000000	0.001056
0.02924900	0.000000	0.001055
0.02927900	0.000000	0.001054
0.02930900	0.000000	0.001052
0.02933900	0.000000	0.001051
0.02936900	0.000000	0.001051
0.02939900	0.000000	0.001050
0.02942900	0.000000	0.001049
0.02945900	0.000000	0.001047
0.02948900	0.000000	0.001046
0.02952000	0.000000	0.001045
0.02955000	0.000000	0.001043
0.02958000	0.000000	0.001042
0.02961000	0.000000	0.001041
0.02964000	0.000000	0.001039
0.02967000	0.000000	0.001039
0.02970000	0.000000	0.001038
0.02973000	0.000000	0.001037
0.02976000	0.000000	0.001036
0.02979000	0.000000	0.001035
0.02982000	0.000000	0.001033
0.02985000	0.000000	0.001031
0.02988000	0.000000	0.001031
0.02991000	0.000000	0.001030
0.02994000	0.000000	0.001030
0.02997000	0.000000	0.001029
0.03000000	0.000000	0.001027
